# Supplementary material for: Distribution of the acoustic occurrence of dolphins during the summers 2011 to 2015 in the Upper Gulf of California, Mexico
Source: PeerJ. 2020 May 20;8:e9121. doi: 10.7717/peerj.9121 (PMC7245336; doi:10.7717/peerj.9121)
Supplement: Supplemental Information 1 [file peerj-08-9121-s001.m]

clc
close all
clear

RUTA='D:\MATLAB Doc';

% Here I changed the text files with the acoustic info to find false
% positives click trains of dolphins. We used "click details" to export
% information of CP3 files of sightings of dolphins. In this files, the routine calculated the mean.
% But also could be used the "full train details" to export information of
% CP3. In this files it is already calculated the mean. In this way, the
% routine only check if the mean value of the train was in the interval of
% the intervals value of the dolphin signature. 


data=load('Click_trains_2015.txt'); % Example with click trains of 2015 field season

trainID=data(:,1);
minF=data(:,2);
maxF=data(:,3);
AvNcycles=data(:,4);
AvBW=data(:,5);
NofClx=data(:,6); 
modalKHz=data(:,7);
nActualClx=data(:,8);
Clxs=data(:,9);
avSPL=data(:,10);
Date=data(:,12);


% Simple deterministic routine to find false positive dolphin click trains 

diary Dolphins_Click_Trains_AccuraccyAlgoritm.txt 
 
for i=1:max(trainID) % 
    
    disp(i)

    tag=find(trainID==i); % 
    Modal_khz=(modalKHz(tag)); % For calculating mean per train (in "click deatails" files) include "mean": mean(modalKHz(tag));
    
   
    
    prom_cycles=(AvNcycles(tag)); %  For calculating mean per train  (in "click deatails" files) include "mean": mean(AvNcyccles(tag));
    
       
    if isnan(Modal_khz)% 
        disp('Absence of trains')
    
    else
        
       
         
             if Modal_khz>=44 && Modal_khz<=111 % 
               disp('Frequency mean rule is right for dolphins') 
                
             if prom_cycles>=4 && prom_cycles<=8.5  %
               disp('Ncycles mean is also ok for dolphins')
           
                                
            else
                   disp('Not labeled as dolphin click train ')  %     
            end

            else
                disp('Not labeled as dolphin click train')
            end
               
    end

end

diary off


disp('Ready')
