# Supplementary material for: Distribution of the acoustic occurrence of dolphins during the summers 2011 to 2015 in the Upper Gulf of California, Mexico
Source: PeerJ. 2020 May 20;8:e9121. doi: 10.7717/peerj.9121 (PMC7245336; doi:10.7717/peerj.9121)
Supplement: Supplemental Information 3 — The database is on a one-hour scale. [file peerj-08-9121-s003.txt]

Site	Depth	Date	Time_day	Day_night	Dolphin_clicks	Dolphin_clicks01	Dolphin_click_trains	Sonar_clicks	Month_Cat	Year_Cat	Speed_tide	UTM_east	UTM_north	Vaquita_clicks	Vaquita_clicks01	Vaquita_click_trains	Sea_temperature
1	32.41	19/06/2011	3	Night	179	1	18	0	6	2011	0.002272	745375	3440805	0	0	0	19.3
1	32.41	19/06/2011	0	Night	0	0	0	0	6	2011	0.01386	745375	3440805	0	0	0	19.4
1	32.41	19/06/2011	1	Night	0	0	0	0	6	2011	0.011108	745375	3440805	0	0	0	19.2
1	32.41	19/06/2011	2	Night	0	0	0	0	6	2011	0.00533	745375	3440805	0	0	0	18.8
1	32.41	19/06/2011	4	Night	0	0	0	0	6	2011	0.009616	745375	3440805	0	0	0	19.5
1	32.41	19/06/2011	5	Night	0	0	0	0	6	2011	0.014212	745375	3440805	0	0	0	19.1
1	32.41	19/06/2011	6	Day	0	0	0	0	6	2011	0.014748	745375	3440805	0	0	0	19.3
1	32.41	19/06/2011	7	Day	0	0	0	0	6	2011	0.011162	745375	3440805	0	0	0	19.4
1	32.41	19/06/2011	8	Day	0	0	0	0	6	2011	0.004972	745375	3440805	0	0	0	19.4
1	32.41	19/06/2011	9	Day	0	0	0	0	6	2011	0.00173	745375	3440805	0	0	0	19.6
1	32.41	19/06/2011	10	Day	0	0	0	0	6	2011	0.00837	745375	3440805	0	0	0	19.8
1	32.41	19/06/2011	11	Day	0	0	0	0	6	2011	0.014092	745375	3440805	0	0	0	19.8
1	32.41	19/06/2011	12	Day	0	0	0	0	6	2011	0.016438	745375	3440805	0	0	0	19.7
1	32.41	19/06/2011	13	Day	0	0	0	0	6	2011	0.014722	745375	3440805	0	0	0	18.9
1	32.41	19/06/2011	14	Day	0	0	0	0	6	2011	0.01031	745375	3440805	0	0	0	18.3
1	32.41	19/06/2011	15	Day	0	0	0	0	6	2011	0.003586	745375	3440805	0	0	0	18.2
1	32.41	19/06/2011	16	Day	0	0	0	0	6	2011	0.004576	745375	3440805	0	0	0	17.2
1	32.41	19/06/2011	17	Day	0	0	0	0	6	2011	0.011354	745375	3440805	0	0	0	16.7
1	32.41	19/06/2011	18	Day	0	0	0	0	6	2011	0.014784	745375	3440805	0	0	0	16.3
1	32.41	19/06/2011	19	Day	0	0	0	0	6	2011	0.01441	745375	3440805	0	0	0	16.4
1	32.41	19/06/2011	20	Night	0	0	0	0	6	2011	0.010294	745375	3440805	0	0	0	16.6
1	32.41	19/06/2011	21	Night	0	0	0	0	6	2011	0.00398	745375	3440805	0	0	0	17.9
1	32.41	19/06/2011	22	Night	0	0	0	0	6	2011	0.002422	745375	3440805	0	0	0	18.7
1	32.41	19/06/2011	23	Night	0	0	0	0	6	2011	0.007814	745375	3440805	0	0	0	18.7
2	28.54	19/06/2011	0	Night	0	0	0	0	6	2011	0.01386	737337	3429450	0	0	0	23.8
2	28.54	19/06/2011	1	Night	0	0	0	0	6	2011	0.011108	737337	3429450	0	0	0	23.6
2	28.54	19/06/2011	2	Night	0	0	0	0	6	2011	0.00533	737337	3429450	0	0	0	23.9
2	28.54	19/06/2011	3	Night	0	0	0	0	6	2011	0.002272	737337	3429450	0	0	0	23.7
2	28.54	19/06/2011	4	Night	0	0	0	0	6	2011	0.009616	737337	3429450	0	0	0	23.6
2	28.54	19/06/2011	5	Night	0	0	0	0	6	2011	0.014212	737337	3429450	0	0	0	23.6
2	28.54	19/06/2011	6	Day	0	0	0	0	6	2011	0.014748	737337	3429450	0	0	0	23.9
2	28.54	19/06/2011	7	Day	0	0	0	0	6	2011	0.011162	737337	3429450	0	0	0	23.7
2	28.54	19/06/2011	8	Day	0	0	0	0	6	2011	0.004972	737337	3429450	0	0	0	23.6
2	28.54	19/06/2011	9	Day	0	0	0	0	6	2011	0.00173	737337	3429450	0	0	0	23.7
2	28.54	19/06/2011	10	Day	0	0	0	0	6	2011	0.00837	737337	3429450	0	0	0	23.9
2	28.54	19/06/2011	11	Day	0	0	0	0	6	2011	0.014092	737337	3429450	0	0	0	23.8
2	28.54	19/06/2011	12	Day	0	0	0	0	6	2011	0.016438	737337	3429450	0	0	0	23.6
2	28.54	19/06/2011	13	Day	0	0	0	0	6	2011	0.014722	737337	3429450	0	0	0	23.8
2	28.54	19/06/2011	14	Day	0	0	0	0	6	2011	0.01031	737337	3429450	0	0	0	23.8
2	28.54	19/06/2011	15	Day	0	0	0	0	6	2011	0.003586	737337	3429450	0	0	0	23.9
2	28.54	19/06/2011	16	Day	0	0	0	0	6	2011	0.004576	737337	3429450	0	0	0	23.5
2	28.54	19/06/2011	17	Day	0	0	0	0	6	2011	0.011354	737337	3429450	0	0	0	23.5
2	28.54	19/06/2011	18	Day	0	0	0	0	6	2011	0.014784	737337	3429450	0	0	0	23.7
2	28.54	19/06/2011	19	Day	0	0	0	0	6	2011	0.01441	737337	3429450	0	0	0	23.8
2	28.54	19/06/2011	20	Night	0	0	0	0	6	2011	0.010294	737337	3429450	0	0	0	23.6
2	28.54	19/06/2011	21	Night	0	0	0	0	6	2011	0.00398	737337	3429450	0	0	0	24.4
2	28.54	19/06/2011	22	Night	0	0	0	0	6	2011	0.002422	737337	3429450	0	0	0	24.1
2	28.54	19/06/2011	23	Night	0	0	0	0	6	2011	0.007814	737337	3429450	0	0	0	24.1
3	35.1	19/06/2011	4	Night	320	1	19	0	6	2011	0.009616	738853	3434183	0	0	0	19.6
3	35.1	19/06/2011	0	Night	0	0	0	0	6	2011	0.01386	738853	3434183	0	0	0	20.2
3	35.1	19/06/2011	1	Night	0	0	0	0	6	2011	0.011108	738853	3434183	0	0	0	20.2
3	35.1	19/06/2011	2	Night	0	0	0	0	6	2011	0.00533	738853	3434183	0	0	0	20
3	35.1	19/06/2011	3	Night	0	0	0	0	6	2011	0.002272	738853	3434183	0	0	0	19.8
3	35.1	19/06/2011	5	Night	0	0	0	0	6	2011	0.014212	738853	3434183	0	0	0	19.6
3	35.1	19/06/2011	6	Day	0	0	0	0	6	2011	0.014748	738853	3434183	0	0	0	19.7
3	35.1	19/06/2011	7	Day	0	0	0	0	6	2011	0.011162	738853	3434183	0	0	0	20
3	35.1	19/06/2011	8	Day	0	0	0	0	6	2011	0.004972	738853	3434183	0	0	0	20.1
3	35.1	19/06/2011	9	Day	0	0	0	0	6	2011	0.00173	738853	3434183	0	0	0	20.2
3	35.1	19/06/2011	10	Day	0	0	0	0	6	2011	0.00837	738853	3434183	0	0	0	20.3
3	35.1	19/06/2011	11	Day	0	0	0	0	6	2011	0.014092	738853	3434183	0	0	0	20.4
3	35.1	19/06/2011	12	Day	0	0	0	0	6	2011	0.016438	738853	3434183	0	0	0	20.4
3	35.1	19/06/2011	13	Day	0	0	0	0	6	2011	0.014722	738853	3434183	0	0	0	20.3
3	35.1	19/06/2011	14	Day	0	0	0	0	6	2011	0.01031	738853	3434183	0	0	0	20.2
3	35.1	19/06/2011	15	Day	0	0	0	0	6	2011	0.003586	738853	3434183	0	0	0	20.1
3	35.1	19/06/2011	16	Day	0	0	0	0	6	2011	0.004576	738853	3434183	0	0	0	20.1
3	35.1	19/06/2011	17	Day	0	0	0	0	6	2011	0.011354	738853	3434183	0	0	0	20.1
3	35.1	19/06/2011	18	Day	0	0	0	0	6	2011	0.014784	738853	3434183	0	0	0	20.4
3	35.1	19/06/2011	19	Day	0	0	0	0	6	2011	0.01441	738853	3434183	0	0	0	20.5
3	35.1	19/06/2011	20	Night	0	0	0	0	6	2011	0.010294	738853	3434183	0	0	0	20.5
3	35.1	19/06/2011	21	Night	0	0	0	0	6	2011	0.00398	738853	3434183	0	0	0	20.5
3	35.1	19/06/2011	22	Night	0	0	0	0	6	2011	0.002422	738853	3434183	0	0	0	20.6
3	35.1	19/06/2011	23	Night	0	0	0	0	6	2011	0.007814	738853	3434183	0	0	0	20.6
4	28.39	19/06/2011	5	Night	303	1	26	0	6	2011	0.014212	740368	3438916	0	0	0	24.2
4	28.39	19/06/2011	7	Day	223	1	19	0	6	2011	0.011162	740368	3438916	0	0	0	24.4
4	28.39	19/06/2011	20	Night	18	1	2	0	6	2011	0.010294	740368	3438916	0	0	0	24.5
4	28.39	19/06/2011	0	Night	0	0	0	0	6	2011	0.01386	740368	3438916	0	0	0	24.7
4	28.39	19/06/2011	1	Night	0	0	0	0	6	2011	0.011108	740368	3438916	0	0	0	24.6
4	28.39	19/06/2011	2	Night	0	0	0	0	6	2011	0.00533	740368	3438916	0	0	0	24.6
4	28.39	19/06/2011	3	Night	0	0	0	0	6	2011	0.002272	740368	3438916	0	0	0	24.5
4	28.39	19/06/2011	4	Night	0	0	0	0	6	2011	0.009616	740368	3438916	0	0	0	24.3
4	28.39	19/06/2011	6	Day	0	0	0	0	6	2011	0.014748	740368	3438916	0	0	0	24.3
4	28.39	19/06/2011	8	Day	0	0	0	0	6	2011	0.004972	740368	3438916	0	0	0	24.5
4	28.39	19/06/2011	9	Day	0	0	0	0	6	2011	0.00173	740368	3438916	0	0	0	24.6
4	28.39	19/06/2011	10	Day	0	0	0	0	6	2011	0.00837	740368	3438916	0	0	0	24.7
4	28.39	19/06/2011	11	Day	0	0	0	0	6	2011	0.014092	740368	3438916	0	0	0	24.7
4	28.39	19/06/2011	12	Day	0	0	0	0	6	2011	0.016438	740368	3438916	0	0	0	24.8
4	28.39	19/06/2011	13	Day	0	0	0	0	6	2011	0.014722	740368	3438916	0	0	0	24.7
4	28.39	19/06/2011	14	Day	0	0	0	0	6	2011	0.01031	740368	3438916	0	0	0	24.5
4	28.39	19/06/2011	15	Day	0	0	0	0	6	2011	0.003586	740368	3438916	0	0	0	24.4
4	28.39	19/06/2011	16	Day	0	0	0	0	6	2011	0.004576	740368	3438916	0	0	0	24.3
4	28.39	19/06/2011	17	Day	0	0	0	0	6	2011	0.011354	740368	3438916	0	0	0	24.2
4	28.39	19/06/2011	18	Day	0	0	0	0	6	2011	0.014784	740368	3438916	0	0	0	24.3
4	28.39	19/06/2011	19	Day	0	0	0	0	6	2011	0.01441	740368	3438916	0	0	0	24.4
4	28.39	19/06/2011	21	Night	0	0	0	0	6	2011	0.00398	740368	3438916	0	0	0	24.7
4	28.39	19/06/2011	22	Night	0	0	0	0	6	2011	0.002422	740368	3438916	0	0	0	24.7
4	28.39	19/06/2011	23	Night	0	0	0	0	6	2011	0.007814	740368	3438916	0	0	0	24.8
5	22.58	19/06/2011	8	Day	2239	1	213	0	6	2011	0.004972	741882	3443649	0	0	0	19
5	22.58	19/06/2011	2	Night	857	1	64	0	6	2011	0.00533	741882	3443649	0	0	0	18.5
5	22.58	19/06/2011	1	Night	816	1	81	0	6	2011	0.011108	741882	3443649	0	0	0	18.7
5	22.58	19/06/2011	7	Day	319	1	20	0	6	2011	0.011162	741882	3443649	0	0	0	18.7
5	22.58	19/06/2011	0	Night	296	1	31	0	6	2011	0.01386	741882	3443649	0	0	0	18.7
5	22.58	19/06/2011	6	Day	191	1	14	0	6	2011	0.014748	741882	3443649	0	0	0	18.6
5	22.58	19/06/2011	4	Night	164	1	13	0	6	2011	0.009616	741882	3443649	0	0	0	18.4
5	22.58	19/06/2011	3	Night	107	1	8	0	6	2011	0.002272	741882	3443649	0	0	0	18.4
5	22.58	19/06/2011	5	Night	86	1	9	0	6	2011	0.014212	741882	3443649	0	0	0	18.6
5	22.58	19/06/2011	9	Day	0	0	0	0	6	2011	0.00173	741882	3443649	0	0	0	19
5	22.58	19/06/2011	10	Day	0	0	0	0	6	2011	0.00837	741882	3443649	0	0	0	19
5	22.58	19/06/2011	11	Day	0	0	0	0	6	2011	0.014092	741882	3443649	0	0	0	19.4
5	22.58	19/06/2011	12	Day	0	0	0	0	6	2011	0.016438	741882	3443649	0	0	0	19.3
5	22.58	19/06/2011	13	Day	0	0	0	0	6	2011	0.014722	741882	3443649	0	0	0	19
5	22.58	19/06/2011	14	Day	0	0	0	0	6	2011	0.01031	741882	3443649	0	0	0	19.2
5	22.58	19/06/2011	15	Day	0	0	0	0	6	2011	0.003586	741882	3443649	0	0	0	18.8
5	22.58	19/06/2011	16	Day	0	0	0	0	6	2011	0.004576	741882	3443649	0	0	0	18.6
5	22.58	19/06/2011	17	Day	0	0	0	0	6	2011	0.011354	741882	3443649	0	0	0	18.9
5	22.58	19/06/2011	18	Day	0	0	0	0	6	2011	0.014784	741882	3443649	0	0	0	18.6
5	22.58	19/06/2011	19	Day	0	0	0	0	6	2011	0.01441	741882	3443649	0	0	0	18.4
5	22.58	19/06/2011	20	Night	0	0	0	0	6	2011	0.010294	741882	3443649	0	0	0	18.3
5	22.58	19/06/2011	21	Night	0	0	0	0	6	2011	0.00398	741882	3443649	0	0	0	18.3
5	22.58	19/06/2011	22	Night	0	0	0	0	6	2011	0.002422	741882	3443649	0	0	0	18.4
5	22.58	19/06/2011	23	Night	0	0	0	0	6	2011	0.007814	741882	3443649	0	0	0	18.6
6	36.38	19/06/2011	3	Night	3373	1	258	0	6	2011	0.002272	743392	3448383	0	0	0	18.2
6	36.38	19/06/2011	5	Night	1505	1	106	0	6	2011	0.014212	743392	3448383	0	0	0	18.4
6	36.38	19/06/2011	1	Night	1285	1	84	0	6	2011	0.011108	743392	3448383	0	0	0	18.7
6	36.38	19/06/2011	4	Night	1007	1	77	0	6	2011	0.009616	743392	3448383	0	0	0	18.3
6	36.38	19/06/2011	2	Night	777	1	56	0	6	2011	0.00533	743392	3448383	0	0	0	18.3
6	36.38	19/06/2011	0	Night	0	0	0	0	6	2011	0.01386	743392	3448383	0	0	0	18.7
6	36.38	19/06/2011	6	Day	0	0	0	0	6	2011	0.014748	743392	3448383	0	0	0	18.5
6	36.38	19/06/2011	7	Day	0	0	0	0	6	2011	0.011162	743392	3448383	0	0	0	18.6
6	36.38	19/06/2011	8	Day	0	0	0	0	6	2011	0.004972	743392	3448383	0	0	0	18.8
6	36.38	19/06/2011	9	Day	0	0	0	0	6	2011	0.00173	743392	3448383	0	0	0	18.9
6	36.38	19/06/2011	10	Day	0	0	0	0	6	2011	0.00837	743392	3448383	0	0	0	19
6	36.38	19/06/2011	11	Day	0	0	0	0	6	2011	0.014092	743392	3448383	0	0	0	19
6	36.38	19/06/2011	12	Day	0	0	0	0	6	2011	0.016438	743392	3448383	0	0	0	18.9
6	36.38	19/06/2011	13	Day	0	0	0	0	6	2011	0.014722	743392	3448383	0	0	0	18.8
6	36.38	19/06/2011	14	Day	0	0	0	0	6	2011	0.01031	743392	3448383	0	0	0	18.4
6	36.38	19/06/2011	15	Day	0	0	0	0	6	2011	0.003586	743392	3448383	0	0	0	17.8
6	36.38	19/06/2011	16	Day	0	0	0	0	6	2011	0.004576	743392	3448383	0	0	0	17.3
6	36.38	19/06/2011	17	Day	0	0	0	0	6	2011	0.011354	743392	3448383	0	0	0	17.3
6	36.38	19/06/2011	18	Day	0	0	0	0	6	2011	0.014784	743392	3448383	0	0	0	17.5
6	36.38	19/06/2011	19	Day	0	0	0	0	6	2011	0.01441	743392	3448383	0	0	0	17.9
6	36.38	19/06/2011	20	Night	0	0	0	0	6	2011	0.010294	743392	3448383	0	0	0	17.4
6	36.38	19/06/2011	21	Night	0	0	0	0	6	2011	0.00398	743392	3448383	0	0	0	17.3
6	36.38	19/06/2011	22	Night	0	0	0	0	6	2011	0.002422	743392	3448383	0	0	0	17.3
6	36.38	19/06/2011	23	Night	0	0	0	0	6	2011	0.007814	743392	3448383	0	0	0	17.2
7	26.2	19/06/2011	2	Night	266	1	18	0	6	2011	0.00533	744903	3453118	0	0	0	20.1
7	26.2	19/06/2011	3	Night	204	1	18	0	6	2011	0.002272	744903	3453118	0	0	0	20.6
7	26.2	19/06/2011	0	Night	135	1	10	0	6	2011	0.01386	744903	3453118	0	0	0	20.6
7	26.2	19/06/2011	1	Night	0	0	0	0	6	2011	0.011108	744903	3453118	0	0	0	20.3
7	26.2	19/06/2011	4	Night	0	0	0	0	6	2011	0.009616	744903	3453118	0	0	0	20.2
7	26.2	19/06/2011	5	Night	0	0	0	0	6	2011	0.014212	744903	3453118	0	0	0	19.8
7	26.2	19/06/2011	6	Day	0	0	0	0	6	2011	0.014748	744903	3453118	0	0	0	20
7	26.2	19/06/2011	7	Day	0	0	0	0	6	2011	0.011162	744903	3453118	0	0	0	20.2
7	26.2	19/06/2011	8	Day	0	0	0	0	6	2011	0.004972	744903	3453118	0	0	0	20.6
7	26.2	19/06/2011	9	Day	0	0	0	0	6	2011	0.00173	744903	3453118	0	0	0	20.8
7	26.2	19/06/2011	10	Day	0	0	0	0	6	2011	0.00837	744903	3453118	0	0	0	20.6
7	26.2	19/06/2011	11	Day	0	0	0	0	6	2011	0.014092	744903	3453118	0	0	0	20.4
7	26.2	19/06/2011	12	Day	0	0	0	0	6	2011	0.016438	744903	3453118	0	0	0	20.2
7	26.2	19/06/2011	13	Day	0	0	0	0	6	2011	0.014722	744903	3453118	0	0	0	19.8
7	26.2	19/06/2011	14	Day	0	0	0	0	6	2011	0.01031	744903	3453118	0	0	0	19.3
7	26.2	19/06/2011	15	Day	0	0	0	0	6	2011	0.003586	744903	3453118	0	0	0	18.5
7	26.2	19/06/2011	16	Day	0	0	0	0	6	2011	0.004576	744903	3453118	0	0	0	18
7	26.2	19/06/2011	17	Day	0	0	0	0	6	2011	0.011354	744903	3453118	0	0	0	20.5
7	26.2	19/06/2011	18	Day	0	0	0	0	6	2011	0.014784	744903	3453118	0	0	0	21.1
7	26.2	19/06/2011	19	Day	0	0	0	0	6	2011	0.01441	744903	3453118	0	0	0	19.8
7	26.2	19/06/2011	20	Night	0	0	0	0	6	2011	0.010294	744903	3453118	0	0	0	18.7
7	26.2	19/06/2011	21	Night	0	0	0	0	6	2011	0.00398	744903	3453118	0	0	0	18.9
7	26.2	19/06/2011	22	Night	0	0	0	0	6	2011	0.002422	744903	3453118	0	0	0	19.2
7	26.2	19/06/2011	23	Night	0	0	0	0	6	2011	0.007814	744903	3453118	0	0	0	19.5
9	26.2	19/06/2011	0	Night	0	0	0	0	6	2011	0.01386	744429	3465430	0	0	0	19.8
9	26.2	19/06/2011	1	Night	0	0	0	0	6	2011	0.011108	744429	3465430	0	0	0	19.7
9	26.2	19/06/2011	2	Night	0	0	0	0	6	2011	0.00533	744429	3465430	0	0	0	19.4
9	26.2	19/06/2011	3	Night	0	0	0	0	6	2011	0.002272	744429	3465430	0	0	0	19.3
9	26.2	19/06/2011	4	Night	0	0	0	0	6	2011	0.009616	744429	3465430	0	0	0	19.2
9	26.2	19/06/2011	5	Night	0	0	0	0	6	2011	0.014212	744429	3465430	0	0	0	19.1
9	26.2	19/06/2011	6	Day	0	0	0	0	6	2011	0.014748	744429	3465430	0	0	0	19.2
9	26.2	19/06/2011	7	Day	0	0	0	0	6	2011	0.011162	744429	3465430	0	0	0	19.3
9	26.2	19/06/2011	8	Day	0	0	0	0	6	2011	0.004972	744429	3465430	0	0	0	19.4
9	26.2	19/06/2011	9	Day	0	0	0	0	6	2011	0.00173	744429	3465430	0	0	0	19.5
9	26.2	19/06/2011	10	Day	0	0	0	0	6	2011	0.00837	744429	3465430	0	0	0	19.5
9	26.2	19/06/2011	11	Day	0	0	0	0	6	2011	0.014092	744429	3465430	0	0	0	19.6
9	26.2	19/06/2011	12	Day	0	0	0	0	6	2011	0.016438	744429	3465430	0	0	0	19.6
9	26.2	19/06/2011	13	Day	0	0	0	0	6	2011	0.014722	744429	3465430	0	0	0	19.3
9	26.2	19/06/2011	14	Day	0	0	0	0	6	2011	0.01031	744429	3465430	0	0	0	19.1
9	26.2	19/06/2011	15	Day	0	0	0	0	6	2011	0.003586	744429	3465430	0	0	0	19.1
9	26.2	19/06/2011	16	Day	0	0	0	0	6	2011	0.004576	744429	3465430	0	0	0	19.4
9	26.2	19/06/2011	17	Day	0	0	0	0	6	2011	0.011354	744429	3465430	0	0	0	19.6
9	26.2	19/06/2011	18	Day	0	0	0	0	6	2011	0.014784	744429	3465430	0	0	0	19.5
9	26.2	19/06/2011	19	Day	0	0	0	0	6	2011	0.01441	744429	3465430	0	0	0	19.2
9	26.2	19/06/2011	20	Night	0	0	0	0	6	2011	0.010294	744429	3465430	0	0	0	19.2
9	26.2	19/06/2011	21	Night	0	0	0	0	6	2011	0.00398	744429	3465430	0	0	0	19.5
9	26.2	19/06/2011	22	Night	0	0	0	0	6	2011	0.002422	744429	3465430	0	0	0	19.8
9	26.2	19/06/2011	23	Night	0	0	0	0	6	2011	0.007814	744429	3465430	0	0	0	20
11	28.54	19/06/2011	0	Night	0	0	0	0	6	2011	0.01386	741412	3455961	0	0	0	18.7
11	28.54	19/06/2011	1	Night	0	0	0	0	6	2011	0.011108	741412	3455961	0	0	0	18.7
11	28.54	19/06/2011	2	Night	0	0	0	0	6	2011	0.00533	741412	3455961	0	0	0	18.4
11	28.54	19/06/2011	3	Night	0	0	0	0	6	2011	0.002272	741412	3455961	0	0	0	18.2
11	28.54	19/06/2011	4	Night	0	0	0	0	6	2011	0.009616	741412	3455961	0	0	0	18.3
11	28.54	19/06/2011	5	Night	0	0	0	0	6	2011	0.014212	741412	3455961	0	0	0	18.2
11	28.54	19/06/2011	6	Day	0	0	0	0	6	2011	0.014748	741412	3455961	0	0	0	18.4
11	28.54	19/06/2011	7	Day	0	0	0	0	6	2011	0.011162	741412	3455961	0	0	0	18.5
11	28.54	19/06/2011	8	Day	0	0	0	0	6	2011	0.004972	741412	3455961	0	0	0	18.5
11	28.54	19/06/2011	9	Day	0	0	0	0	6	2011	0.00173	741412	3455961	0	0	0	18.6
11	28.54	19/06/2011	10	Day	0	0	0	0	6	2011	0.00837	741412	3455961	0	0	0	18.6
11	28.54	19/06/2011	11	Day	0	0	0	0	6	2011	0.014092	741412	3455961	0	0	0	18.7
11	28.54	19/06/2011	12	Day	0	0	0	0	6	2011	0.016438	741412	3455961	0	0	0	18.6
11	28.54	19/06/2011	13	Day	0	0	0	0	6	2011	0.014722	741412	3455961	0	0	0	18.6
11	28.54	19/06/2011	14	Day	0	0	0	0	6	2011	0.01031	741412	3455961	0	0	0	18.5
11	28.54	19/06/2011	15	Day	0	0	0	0	6	2011	0.003586	741412	3455961	0	0	0	18.3
11	28.54	19/06/2011	16	Day	0	0	0	0	6	2011	0.004576	741412	3455961	0	0	0	18
11	28.54	19/06/2011	17	Day	0	0	0	0	6	2011	0.011354	741412	3455961	0	0	0	17.8
11	28.54	19/06/2011	18	Day	0	0	0	0	6	2011	0.014784	741412	3455961	0	0	0	17.9
11	28.54	19/06/2011	19	Day	0	0	0	0	6	2011	0.01441	741412	3455961	0	0	0	18.2
11	28.54	19/06/2011	20	Night	0	0	0	0	6	2011	0.010294	741412	3455961	0	0	0	18.4
11	28.54	19/06/2011	21	Night	0	0	0	0	6	2011	0.00398	741412	3455961	0	0	0	18.6
11	28.54	19/06/2011	22	Night	0	0	0	0	6	2011	0.002422	741412	3455961	0	0	0	18.7
11	28.54	19/06/2011	23	Night	0	0	0	0	6	2011	0.007814	741412	3455961	0	0	0	18.8
13	26.2	19/06/2011	16	Day	48	1	3	0	6	2011	0.004576	738389	3446494	0	0	0	20.7
13	26.2	19/06/2011	17	Day	30	1	2	0	6	2011	0.011354	738389	3446494	0	0	0	20.6
13	26.2	19/06/2011	0	Night	0	0	0	0	6	2011	0.01386	738389	3446494	0	0	0	21.2
13	26.2	19/06/2011	1	Night	0	0	0	0	6	2011	0.011108	738389	3446494	0	0	0	20.9
13	26.2	19/06/2011	2	Night	0	0	0	0	6	2011	0.00533	738389	3446494	0	0	0	20.7
13	26.2	19/06/2011	3	Night	0	0	0	0	6	2011	0.002272	738389	3446494	0	0	0	20.7
13	26.2	19/06/2011	4	Night	0	0	0	0	6	2011	0.009616	738389	3446494	0	0	0	20.7
13	26.2	19/06/2011	5	Night	0	0	0	0	6	2011	0.014212	738389	3446494	0	0	0	20.5
13	26.2	19/06/2011	6	Day	0	0	0	0	6	2011	0.014748	738389	3446494	0	0	0	20.6
13	26.2	19/06/2011	7	Day	0	0	0	0	6	2011	0.011162	738389	3446494	0	0	0	20.8
13	26.2	19/06/2011	8	Day	0	0	0	0	6	2011	0.004972	738389	3446494	0	0	0	20.9
13	26.2	19/06/2011	9	Day	0	0	0	0	6	2011	0.00173	738389	3446494	0	0	0	21
13	26.2	19/06/2011	10	Day	0	0	0	0	6	2011	0.00837	738389	3446494	0	0	0	21
13	26.2	19/06/2011	11	Day	0	0	0	0	6	2011	0.014092	738389	3446494	0	0	0	20.9
13	26.2	19/06/2011	12	Day	0	0	0	0	6	2011	0.016438	738389	3446494	0	0	0	20.8
13	26.2	19/06/2011	13	Day	0	0	0	0	6	2011	0.014722	738389	3446494	0	0	0	20.9
13	26.2	19/06/2011	14	Day	0	0	0	0	6	2011	0.01031	738389	3446494	0	0	0	20.8
13	26.2	19/06/2011	15	Day	0	0	0	0	6	2011	0.003586	738389	3446494	0	0	0	20.7
13	26.2	19/06/2011	18	Day	0	0	0	0	6	2011	0.014784	738389	3446494	0	0	0	20.6
13	26.2	19/06/2011	19	Day	0	0	0	0	6	2011	0.01441	738389	3446494	0	0	0	20.8
13	26.2	19/06/2011	20	Night	0	0	0	0	6	2011	0.010294	738389	3446494	0	0	0	21
13	26.2	19/06/2011	21	Night	0	0	0	0	6	2011	0.00398	738389	3446494	0	0	0	21
13	26.2	19/06/2011	22	Night	0	0	0	0	6	2011	0.002422	738389	3446494	0	0	0	21.1
13	26.2	19/06/2011	23	Night	0	0	0	0	6	2011	0.007814	738389	3446494	0	0	0	21.1
14	23.69	19/06/2011	0	Night	0	0	0	0	6	2011	0.01386	736874	3441761	0	0	0	19.3
14	23.69	19/06/2011	1	Night	0	0	0	0	6	2011	0.011108	736874	3441761	0	0	0	19.4
14	23.69	19/06/2011	2	Night	0	0	0	0	6	2011	0.00533	736874	3441761	0	0	0	19.4
14	23.69	19/06/2011	3	Night	0	0	0	0	6	2011	0.002272	736874	3441761	0	0	0	19.3
14	23.69	19/06/2011	4	Night	0	0	0	0	6	2011	0.009616	736874	3441761	0	0	0	19.3
14	23.69	19/06/2011	5	Night	0	0	0	0	6	2011	0.014212	736874	3441761	0	0	0	19.4
14	23.69	19/06/2011	6	Day	0	0	0	0	6	2011	0.014748	736874	3441761	0	0	0	19.4
14	23.69	19/06/2011	7	Day	0	0	0	0	6	2011	0.011162	736874	3441761	0	0	0	19.1
14	23.69	19/06/2011	8	Day	0	0	0	0	6	2011	0.004972	736874	3441761	0	0	0	18.9
14	23.69	19/06/2011	9	Day	0	0	0	0	6	2011	0.00173	736874	3441761	0	0	0	18.9
14	23.69	19/06/2011	10	Day	0	0	0	0	6	2011	0.00837	736874	3441761	0	0	0	18.9
14	23.69	19/06/2011	11	Day	0	0	0	0	6	2011	0.014092	736874	3441761	0	0	0	19.2
14	23.69	19/06/2011	12	Day	0	0	0	0	6	2011	0.016438	736874	3441761	0	0	0	19
14	23.69	19/06/2011	13	Day	0	0	0	0	6	2011	0.014722	736874	3441761	0	0	0	19
14	23.69	19/06/2011	14	Day	0	0	0	0	6	2011	0.01031	736874	3441761	0	0	0	18.8
14	23.69	19/06/2011	15	Day	0	0	0	0	6	2011	0.003586	736874	3441761	0	0	0	18.8
14	23.69	19/06/2011	16	Day	0	0	0	0	6	2011	0.004576	736874	3441761	0	0	0	18.8
14	23.69	19/06/2011	17	Day	0	0	0	0	6	2011	0.011354	736874	3441761	0	0	0	18.8
14	23.69	19/06/2011	18	Day	0	0	0	0	6	2011	0.014784	736874	3441761	0	0	0	18.8
14	23.69	19/06/2011	19	Day	0	0	0	0	6	2011	0.01441	736874	3441761	0	0	0	18.8
14	23.69	19/06/2011	20	Night	0	0	0	0	6	2011	0.010294	736874	3441761	0	0	0	18.9
14	23.69	19/06/2011	21	Night	0	0	0	0	6	2011	0.00398	736874	3441761	0	0	0	19
14	23.69	19/06/2011	22	Night	0	0	0	0	6	2011	0.002422	736874	3441761	0	0	0	19.5
14	23.69	19/06/2011	23	Night	0	0	0	0	6	2011	0.007814	736874	3441761	0	0	0	19.7
15	29.16	19/06/2011	0	Night	0	0	0	0	6	2011	0.01386	735358	3437029	0	0	0	18.5
15	29.16	19/06/2011	1	Night	0	0	0	0	6	2011	0.011108	735358	3437029	0	0	0	18.4
15	29.16	19/06/2011	2	Night	0	0	0	0	6	2011	0.00533	735358	3437029	0	0	0	18.4
15	29.16	19/06/2011	3	Night	0	0	0	0	6	2011	0.002272	735358	3437029	0	0	0	18.4
15	29.16	19/06/2011	4	Night	0	0	0	0	6	2011	0.009616	735358	3437029	0	0	0	18.4
15	29.16	19/06/2011	5	Night	0	0	0	0	6	2011	0.014212	735358	3437029	0	0	0	18.3
15	29.16	19/06/2011	6	Day	0	0	0	0	6	2011	0.014748	735358	3437029	0	0	0	18.4
15	29.16	19/06/2011	7	Day	0	0	0	0	6	2011	0.011162	735358	3437029	0	0	0	18.5
15	29.16	19/06/2011	8	Day	0	0	0	0	6	2011	0.004972	735358	3437029	0	0	0	18.5
15	29.16	19/06/2011	9	Day	0	0	0	0	6	2011	0.00173	735358	3437029	0	0	0	18.5
15	29.16	19/06/2011	10	Day	0	0	0	0	6	2011	0.00837	735358	3437029	0	0	0	18.6
15	29.16	19/06/2011	11	Day	0	0	0	0	6	2011	0.014092	735358	3437029	0	0	0	18.6
15	29.16	19/06/2011	12	Day	0	0	0	0	6	2011	0.016438	735358	3437029	0	0	0	18.4
15	29.16	19/06/2011	13	Day	0	0	0	0	6	2011	0.014722	735358	3437029	0	0	0	18.5
15	29.16	19/06/2011	14	Day	0	0	0	0	6	2011	0.01031	735358	3437029	0	0	0	18.5
15	29.16	19/06/2011	15	Day	0	0	0	0	6	2011	0.003586	735358	3437029	0	0	0	18.5
15	29.16	19/06/2011	16	Day	0	0	0	0	6	2011	0.004576	735358	3437029	0	0	0	18.4
15	29.16	19/06/2011	17	Day	0	0	0	0	6	2011	0.011354	735358	3437029	0	0	0	18.5
15	29.16	19/06/2011	18	Day	0	0	0	0	6	2011	0.014784	735358	3437029	0	0	0	18.5
15	29.16	19/06/2011	19	Day	0	0	0	0	6	2011	0.01441	735358	3437029	0	0	0	18.6
15	29.16	19/06/2011	20	Night	0	0	0	0	6	2011	0.010294	735358	3437029	0	0	0	18.6
15	29.16	19/06/2011	21	Night	0	0	0	0	6	2011	0.00398	735358	3437029	0	0	0	18.7
15	29.16	19/06/2011	22	Night	0	0	0	0	6	2011	0.002422	735358	3437029	0	0	0	18.7
15	29.16	19/06/2011	23	Night	0	0	0	0	6	2011	0.007814	735358	3437029	0	0	0	18.8
16	25.79	19/06/2011	0	Night	0	0	0	0	6	2011	0.01386	733841	3432297	0	0	0	21
16	25.79	19/06/2011	1	Night	0	0	0	0	6	2011	0.011108	733841	3432297	0	0	0	21
16	25.79	19/06/2011	2	Night	0	0	0	0	6	2011	0.00533	733841	3432297	0	0	0	21
16	25.79	19/06/2011	3	Night	0	0	0	0	6	2011	0.002272	733841	3432297	0	0	0	21
16	25.79	19/06/2011	5	Night	0	0	0	0	6	2011	0.014212	733841	3432297	0	0	0	20.8
16	25.79	19/06/2011	6	Day	0	0	0	0	6	2011	0.014748	733841	3432297	0	0	0	20.9
16	25.79	19/06/2011	7	Day	0	0	0	0	6	2011	0.011162	733841	3432297	0	0	0	21
16	25.79	19/06/2011	8	Day	0	0	0	0	6	2011	0.004972	733841	3432297	0	0	0	21
16	25.79	19/06/2011	9	Day	0	0	0	0	6	2011	0.00173	733841	3432297	0	0	0	21.2
16	25.79	19/06/2011	10	Day	0	0	0	0	6	2011	0.00837	733841	3432297	0	0	0	21.2
16	25.79	19/06/2011	11	Day	0	0	0	0	6	2011	0.014092	733841	3432297	0	0	0	21.2
16	25.79	19/06/2011	12	Day	0	0	0	0	6	2011	0.016438	733841	3432297	0	0	0	21.1
16	25.79	19/06/2011	13	Day	0	0	0	0	6	2011	0.014722	733841	3432297	0	0	0	21
16	25.79	19/06/2011	14	Day	0	0	0	0	6	2011	0.01031	733841	3432297	0	0	0	21
16	25.79	19/06/2011	15	Day	0	0	0	0	6	2011	0.003586	733841	3432297	0	0	0	21
16	25.79	19/06/2011	16	Day	0	0	0	0	6	2011	0.004576	733841	3432297	0	0	0	20.9
16	25.79	19/06/2011	17	Day	0	0	0	0	6	2011	0.011354	733841	3432297	0	0	0	21
16	25.79	19/06/2011	18	Day	0	0	0	0	6	2011	0.014784	733841	3432297	0	0	0	21
16	25.79	19/06/2011	19	Day	0	0	0	0	6	2011	0.01441	733841	3432297	0	0	0	21
16	25.79	19/06/2011	20	Night	0	0	0	0	6	2011	0.010294	733841	3432297	0	0	0	21.1
16	25.79	19/06/2011	21	Night	0	0	0	0	6	2011	0.00398	733841	3432297	0	0	0	21.1
16	25.79	19/06/2011	22	Night	0	0	0	0	6	2011	0.002422	733841	3432297	0	0	0	21.2
16	25.79	19/06/2011	23	Night	0	0	0	0	6	2011	0.007814	733841	3432297	0	0	0	21.2
19	29.58	19/06/2011	0	Night	0	0	0	0	6	2011	0.01386	731865	3439875	0	0	0	20.6
19	29.58	19/06/2011	1	Night	0	0	0	0	6	2011	0.011108	731865	3439875	0	0	0	20.4
19	29.58	19/06/2011	2	Night	0	0	0	0	6	2011	0.00533	731865	3439875	0	0	0	20.3
19	29.58	19/06/2011	3	Night	0	0	0	0	6	2011	0.002272	731865	3439875	0	0	0	20.3
19	29.58	19/06/2011	4	Night	0	0	0	0	6	2011	0.009616	731865	3439875	0	0	0	20.3
19	29.58	19/06/2011	5	Night	0	0	0	0	6	2011	0.014212	731865	3439875	0	0	0	20.4
19	29.58	19/06/2011	6	Day	0	0	0	0	6	2011	0.014748	731865	3439875	0	0	0	20.4
19	29.58	19/06/2011	7	Day	0	0	0	0	6	2011	0.011162	731865	3439875	0	0	0	20.5
19	29.58	19/06/2011	8	Day	0	0	0	0	6	2011	0.004972	731865	3439875	0	0	0	20.7
19	29.58	19/06/2011	9	Day	0	0	0	0	6	2011	0.00173	731865	3439875	0	0	0	20.8
19	29.58	19/06/2011	10	Day	0	0	0	0	6	2011	0.00837	731865	3439875	0	0	0	20.8
19	29.58	19/06/2011	11	Day	0	0	0	0	6	2011	0.014092	731865	3439875	0	0	0	20.8
19	29.58	19/06/2011	12	Day	0	0	0	0	6	2011	0.016438	731865	3439875	0	0	0	20.7
19	29.58	19/06/2011	13	Day	0	0	0	0	6	2011	0.014722	731865	3439875	0	0	0	20.7
19	29.58	19/06/2011	14	Day	0	0	0	0	6	2011	0.01031	731865	3439875	0	0	0	20.6
19	29.58	19/06/2011	15	Day	0	0	0	0	6	2011	0.003586	731865	3439875	0	0	0	20.5
19	29.58	19/06/2011	16	Day	0	0	0	0	6	2011	0.004576	731865	3439875	0	0	0	20.5
19	29.58	19/06/2011	17	Day	0	0	0	0	6	2011	0.011354	731865	3439875	0	0	0	20.5
19	29.58	19/06/2011	18	Day	0	0	0	0	6	2011	0.014784	731865	3439875	0	0	0	20.6
19	29.58	19/06/2011	19	Day	0	0	0	0	6	2011	0.01441	731865	3439875	0	0	0	20.6
19	29.58	19/06/2011	20	Night	0	0	0	0	6	2011	0.010294	731865	3439875	0	0	0	20.6
19	29.58	19/06/2011	21	Night	0	0	0	0	6	2011	0.00398	731865	3439875	0	0	0	20.7
19	29.58	19/06/2011	22	Night	0	0	0	0	6	2011	0.002422	731865	3439875	0	0	0	20.7
19	29.58	19/06/2011	23	Night	0	0	0	0	6	2011	0.007814	731865	3439875	0	0	0	20.8
20	20.94	19/06/2011	0	Night	0	0	0	0	6	2011	0.01386	733382	3444607	0	0	0	20.6
20	20.94	19/06/2011	1	Night	0	0	0	0	6	2011	0.011108	733382	3444607	0	0	0	20.4
20	20.94	19/06/2011	3	Night	0	0	0	0	6	2011	0.002272	733382	3444607	0	0	0	20.7
20	20.94	19/06/2011	5	Night	0	0	0	0	6	2011	0.014212	733382	3444607	0	0	0	20.5
20	20.94	19/06/2011	6	Day	0	0	0	0	6	2011	0.014748	733382	3444607	0	0	0	20.4
20	20.94	19/06/2011	7	Day	0	0	0	0	6	2011	0.011162	733382	3444607	0	0	0	20.5
20	20.94	19/06/2011	8	Day	0	0	0	0	6	2011	0.004972	733382	3444607	0	0	0	20.8
20	20.94	19/06/2011	10	Day	0	0	0	0	6	2011	0.00837	733382	3444607	0	0	0	20.8
20	20.94	19/06/2011	11	Day	0	0	0	0	6	2011	0.014092	733382	3444607	0	0	0	20.8
20	20.94	19/06/2011	12	Day	0	0	0	0	6	2011	0.016438	733382	3444607	0	0	0	20.8
20	20.94	19/06/2011	13	Day	0	0	0	0	6	2011	0.014722	733382	3444607	0	0	0	20.8
20	20.94	19/06/2011	14	Day	0	0	0	0	6	2011	0.01031	733382	3444607	0	0	0	20.8
20	20.94	19/06/2011	15	Day	0	0	0	0	6	2011	0.003586	733382	3444607	0	0	0	20.7
20	20.94	19/06/2011	16	Day	0	0	0	0	6	2011	0.004576	733382	3444607	0	0	0	20.5
20	20.94	19/06/2011	17	Day	0	0	0	0	6	2011	0.011354	733382	3444607	0	0	0	20.5
20	20.94	19/06/2011	18	Day	0	0	0	0	6	2011	0.014784	733382	3444607	0	0	0	20.5
20	20.94	19/06/2011	19	Day	0	0	0	0	6	2011	0.01441	733382	3444607	0	0	0	20.8
20	20.94	19/06/2011	20	Night	0	0	0	0	6	2011	0.010294	733382	3444607	0	0	0	20.8
20	20.94	19/06/2011	21	Night	0	0	0	0	6	2011	0.00398	733382	3444607	0	0	0	20.8
20	20.94	19/06/2011	22	Night	0	0	0	0	6	2011	0.002422	733382	3444607	0	0	0	20.8
20	20.94	19/06/2011	23	Night	0	0	0	0	6	2011	0.007814	733382	3444607	0	0	0	21
21	20.94	19/06/2011	0	Night	0	0	0	0	6	2011	0.01386	734897	3449340	0	0	0	19.2
21	20.94	19/06/2011	1	Night	0	0	0	0	6	2011	0.011108	734897	3449340	0	0	0	19.1
21	20.94	19/06/2011	2	Night	0	0	0	0	6	2011	0.00533	734897	3449340	0	0	0	18.9
21	20.94	19/06/2011	3	Night	0	0	0	0	6	2011	0.002272	734897	3449340	0	0	0	18.8
21	20.94	19/06/2011	4	Night	0	0	0	0	6	2011	0.009616	734897	3449340	0	0	0	18.8
21	20.94	19/06/2011	6	Day	0	0	0	0	6	2011	0.014748	734897	3449340	0	0	0	18.9
21	20.94	19/06/2011	7	Day	0	0	0	0	6	2011	0.011162	734897	3449340	0	0	0	19.1
21	20.94	19/06/2011	8	Day	0	0	0	0	6	2011	0.004972	734897	3449340	0	0	0	19.2
21	20.94	19/06/2011	9	Day	0	0	0	0	6	2011	0.00173	734897	3449340	0	0	0	19.2
21	20.94	19/06/2011	10	Day	0	0	0	0	6	2011	0.00837	734897	3449340	0	0	0	19.2
21	20.94	19/06/2011	11	Day	0	0	0	0	6	2011	0.014092	734897	3449340	0	0	0	19.2
21	20.94	19/06/2011	13	Day	0	0	0	0	6	2011	0.014722	734897	3449340	0	0	0	19.2
21	20.94	19/06/2011	14	Day	0	0	0	0	6	2011	0.01031	734897	3449340	0	0	0	19
21	20.94	19/06/2011	15	Day	0	0	0	0	6	2011	0.003586	734897	3449340	0	0	0	18.8
21	20.94	19/06/2011	16	Day	0	0	0	0	6	2011	0.004576	734897	3449340	0	0	0	18.8
21	20.94	19/06/2011	17	Day	0	0	0	0	6	2011	0.011354	734897	3449340	0	0	0	18.8
21	20.94	19/06/2011	18	Day	0	0	0	0	6	2011	0.014784	734897	3449340	0	0	0	19
21	20.94	19/06/2011	19	Day	0	0	0	0	6	2011	0.01441	734897	3449340	0	0	0	19.2
21	20.94	19/06/2011	20	Night	0	0	0	0	6	2011	0.010294	734897	3449340	0	0	0	19.2
21	20.94	19/06/2011	21	Night	0	0	0	0	6	2011	0.00398	734897	3449340	0	0	0	19.3
21	20.94	19/06/2011	22	Night	0	0	0	0	6	2011	0.002422	734897	3449340	0	0	0	19.2
21	20.94	19/06/2011	23	Night	0	0	0	0	6	2011	0.007814	734897	3449340	0	0	0	19.2
22	20.94	19/06/2011	0	Night	0	0	0	0	6	2011	0.01386	736411	3454073	0	0	0	19
22	20.94	19/06/2011	1	Night	0	0	0	0	6	2011	0.011108	736411	3454073	0	0	0	18.8
22	20.94	19/06/2011	2	Night	0	0	0	0	6	2011	0.00533	736411	3454073	0	0	0	18.7
22	20.94	19/06/2011	3	Night	0	0	0	0	6	2011	0.002272	736411	3454073	0	0	0	18.8
22	20.94	19/06/2011	4	Night	0	0	0	0	6	2011	0.009616	736411	3454073	0	0	0	18.8
22	20.94	19/06/2011	5	Night	0	0	0	0	6	2011	0.014212	736411	3454073	0	0	0	18.8
22	20.94	19/06/2011	6	Day	0	0	0	0	6	2011	0.014748	736411	3454073	0	0	0	18.9
22	20.94	19/06/2011	7	Day	0	0	0	0	6	2011	0.011162	736411	3454073	0	0	0	19.1
22	20.94	19/06/2011	8	Day	0	0	0	0	6	2011	0.004972	736411	3454073	0	0	0	19.1
22	20.94	19/06/2011	9	Day	0	0	0	0	6	2011	0.00173	736411	3454073	0	0	0	19.1
22	20.94	19/06/2011	10	Day	0	0	0	0	6	2011	0.00837	736411	3454073	0	0	0	19.1
22	20.94	19/06/2011	11	Day	0	0	0	0	6	2011	0.014092	736411	3454073	0	0	0	19.1
22	20.94	19/06/2011	12	Day	0	0	0	0	6	2011	0.016438	736411	3454073	0	0	0	19.2
22	20.94	19/06/2011	13	Day	0	0	0	0	6	2011	0.014722	736411	3454073	0	0	0	19.1
22	20.94	19/06/2011	14	Day	0	0	0	0	6	2011	0.01031	736411	3454073	0	0	0	19.1
22	20.94	19/06/2011	15	Day	0	0	0	0	6	2011	0.003586	736411	3454073	0	0	0	18.9
22	20.94	19/06/2011	16	Day	0	0	0	0	6	2011	0.004576	736411	3454073	0	0	0	18.9
22	20.94	19/06/2011	17	Day	0	0	0	0	6	2011	0.011354	736411	3454073	0	0	0	18.9
22	20.94	19/06/2011	18	Day	0	0	0	0	6	2011	0.014784	736411	3454073	0	0	0	19
22	20.94	19/06/2011	19	Day	0	0	0	0	6	2011	0.01441	736411	3454073	0	0	0	19
22	20.94	19/06/2011	20	Night	0	0	0	0	6	2011	0.010294	736411	3454073	0	0	0	19.2
22	20.94	19/06/2011	21	Night	0	0	0	0	6	2011	0.00398	736411	3454073	0	0	0	19.2
22	20.94	19/06/2011	22	Night	0	0	0	0	6	2011	0.002422	736411	3454073	0	0	0	19.1
22	20.94	19/06/2011	23	Night	0	0	0	0	6	2011	0.007814	736411	3454073	0	0	0	19.1
23	28.39	19/06/2011	0	Night	0	0	0	0	6	2011	0.01386	737923	3458806	0	0	0	18.8
23	28.39	19/06/2011	1	Night	0	0	0	0	6	2011	0.011108	737923	3458806	0	0	0	18.7
23	28.39	19/06/2011	2	Night	0	0	0	0	6	2011	0.00533	737923	3458806	0	0	0	18.6
23	28.39	19/06/2011	3	Night	0	0	0	0	6	2011	0.002272	737923	3458806	0	0	0	18.6
23	28.39	19/06/2011	4	Night	0	0	0	0	6	2011	0.009616	737923	3458806	0	0	0	18.7
23	28.39	19/06/2011	5	Night	0	0	0	0	6	2011	0.014212	737923	3458806	0	0	0	18.7
23	28.39	19/06/2011	6	Day	0	0	0	0	6	2011	0.014748	737923	3458806	0	0	0	18.8
23	28.39	19/06/2011	7	Day	0	0	0	0	6	2011	0.011162	737923	3458806	0	0	0	18.8
23	28.39	19/06/2011	8	Day	0	0	0	0	6	2011	0.004972	737923	3458806	0	0	0	18.9
23	28.39	19/06/2011	9	Day	0	0	0	0	6	2011	0.00173	737923	3458806	0	0	0	18.9
23	28.39	19/06/2011	10	Day	0	0	0	0	6	2011	0.00837	737923	3458806	0	0	0	18.9
23	28.39	19/06/2011	11	Day	0	0	0	0	6	2011	0.014092	737923	3458806	0	0	0	18.8
23	28.39	19/06/2011	12	Day	0	0	0	0	6	2011	0.016438	737923	3458806	0	0	0	18.7
23	28.39	19/06/2011	13	Day	0	0	0	0	6	2011	0.014722	737923	3458806	0	0	0	18.7
23	28.39	19/06/2011	14	Day	0	0	0	0	6	2011	0.01031	737923	3458806	0	0	0	18.7
23	28.39	19/06/2011	15	Day	0	0	0	0	6	2011	0.003586	737923	3458806	0	0	0	18.7
23	28.39	19/06/2011	16	Day	0	0	0	0	6	2011	0.004576	737923	3458806	0	0	0	18.7
23	28.39	19/06/2011	17	Day	0	0	0	0	6	2011	0.011354	737923	3458806	0	0	0	18.7
23	28.39	19/06/2011	18	Day	0	0	0	0	6	2011	0.014784	737923	3458806	0	0	0	18.6
23	28.39	19/06/2011	19	Day	0	0	0	0	6	2011	0.01441	737923	3458806	0	0	0	18.7
23	28.39	19/06/2011	20	Night	0	0	0	0	6	2011	0.010294	737923	3458806	0	0	0	18.7
23	28.39	19/06/2011	21	Night	0	0	0	0	6	2011	0.00398	737923	3458806	0	0	0	18.8
23	28.39	19/06/2011	22	Night	0	0	0	0	6	2011	0.002422	737923	3458806	0	0	0	19
25	28.39	19/06/2011	0	Night	0	0	0	0	6	2011	0.01386	740942	3468274	0	0	0	21.7
25	28.39	19/06/2011	1	Night	0	0	0	0	6	2011	0.011108	740942	3468274	0	0	0	21.6
25	28.39	19/06/2011	2	Night	0	0	0	0	6	2011	0.00533	740942	3468274	0	0	0	21.5
25	28.39	19/06/2011	3	Night	0	0	0	0	6	2011	0.002272	740942	3468274	0	0	0	21.5
25	28.39	19/06/2011	4	Night	0	0	0	0	6	2011	0.009616	740942	3468274	0	0	0	21.4
25	28.39	19/06/2011	5	Night	0	0	0	0	6	2011	0.014212	740942	3468274	0	0	0	21.5
25	28.39	19/06/2011	6	Day	0	0	0	0	6	2011	0.014748	740942	3468274	0	0	0	21.4
25	28.39	19/06/2011	7	Day	0	0	0	0	6	2011	0.011162	740942	3468274	0	0	0	21.4
25	28.39	19/06/2011	8	Day	0	0	0	0	6	2011	0.004972	740942	3468274	0	0	0	21.5
25	28.39	19/06/2011	9	Day	0	0	0	0	6	2011	0.00173	740942	3468274	0	0	0	21.6
25	28.39	19/06/2011	10	Day	0	0	0	0	6	2011	0.00837	740942	3468274	0	0	0	21.6
25	28.39	19/06/2011	11	Day	0	0	0	0	6	2011	0.014092	740942	3468274	0	0	0	21.6
25	28.39	19/06/2011	12	Day	0	0	0	0	6	2011	0.016438	740942	3468274	0	0	0	21.6
25	28.39	19/06/2011	13	Day	0	0	0	0	6	2011	0.014722	740942	3468274	0	0	0	21.5
25	28.39	19/06/2011	14	Day	0	0	0	0	6	2011	0.01031	740942	3468274	0	0	0	21.5
25	28.39	19/06/2011	15	Day	0	0	0	0	6	2011	0.003586	740942	3468274	0	0	0	21.5
25	28.39	19/06/2011	16	Day	0	0	0	0	6	2011	0.004576	740942	3468274	0	0	0	21.5
25	28.39	19/06/2011	17	Day	0	0	0	0	6	2011	0.011354	740942	3468274	0	0	0	21.4
25	28.39	19/06/2011	18	Day	0	0	0	0	6	2011	0.014784	740942	3468274	0	0	0	21.4
25	28.39	19/06/2011	19	Day	0	0	0	0	6	2011	0.01441	740942	3468274	0	0	0	21.5
25	28.39	19/06/2011	20	Night	0	0	0	0	6	2011	0.010294	740942	3468274	0	0	0	21.6
25	28.39	19/06/2011	21	Night	0	0	0	0	6	2011	0.00398	740942	3468274	0	0	0	21.7
25	28.39	19/06/2011	22	Night	0	0	0	0	6	2011	0.002422	740942	3468274	0	0	0	21.8
25	28.39	19/06/2011	23	Night	0	0	0	0	6	2011	0.007814	740942	3468274	0	0	0	21.8
26	28.39	19/06/2011	0	Night	0	0	0	0	6	2011	0.01386	737458	3471118	0	0	0	26.2
26	28.39	19/06/2011	1	Night	0	0	0	0	6	2011	0.011108	737458	3471118	0	0	0	26.1
26	28.39	19/06/2011	2	Night	0	0	0	0	6	2011	0.00533	737458	3471118	0	0	0	26
26	28.39	19/06/2011	3	Night	0	0	0	0	6	2011	0.002272	737458	3471118	0	0	0	25.9
26	28.39	19/06/2011	4	Night	0	0	0	0	6	2011	0.009616	737458	3471118	0	0	0	25.8
26	28.39	19/06/2011	5	Night	0	0	0	0	6	2011	0.014212	737458	3471118	0	0	0	25.9
26	28.39	19/06/2011	6	Day	0	0	0	0	6	2011	0.014748	737458	3471118	0	0	0	26
26	28.39	19/06/2011	7	Day	0	0	0	0	6	2011	0.011162	737458	3471118	0	0	0	26.1
26	28.39	19/06/2011	8	Day	0	0	0	0	6	2011	0.004972	737458	3471118	0	0	0	26.1
26	28.39	19/06/2011	9	Day	0	0	0	0	6	2011	0.00173	737458	3471118	0	0	0	26.2
26	28.39	19/06/2011	10	Day	0	0	0	0	6	2011	0.00837	737458	3471118	0	0	0	26.2
26	28.39	19/06/2011	11	Day	0	0	0	0	6	2011	0.014092	737458	3471118	0	0	0	26.2
26	28.39	19/06/2011	12	Day	0	0	0	0	6	2011	0.016438	737458	3471118	0	0	0	26.1
26	28.39	19/06/2011	13	Day	0	0	0	0	6	2011	0.014722	737458	3471118	0	0	0	26.2
26	28.39	19/06/2011	14	Day	0	0	0	0	6	2011	0.01031	737458	3471118	0	0	0	26.1
26	28.39	19/06/2011	15	Day	0	0	0	0	6	2011	0.003586	737458	3471118	0	0	0	26
26	28.39	19/06/2011	16	Day	0	0	0	0	6	2011	0.004576	737458	3471118	0	0	0	25.9
26	28.39	19/06/2011	17	Day	0	0	0	0	6	2011	0.011354	737458	3471118	0	0	0	25.8
26	28.39	19/06/2011	18	Day	0	0	0	0	6	2011	0.014784	737458	3471118	0	0	0	26.1
26	28.39	19/06/2011	19	Day	0	0	0	0	6	2011	0.01441	737458	3471118	0	0	0	26.1
26	28.39	19/06/2011	20	Night	0	0	0	0	6	2011	0.010294	737458	3471118	0	0	0	26.2
26	28.39	19/06/2011	21	Night	0	0	0	0	6	2011	0.00398	737458	3471118	0	0	0	26.3
26	28.39	19/06/2011	22	Night	0	0	0	0	6	2011	0.002422	737458	3471118	0	0	0	26.3
26	28.39	19/06/2011	23	Night	0	0	0	0	6	2011	0.007814	737458	3471118	0	0	0	26.3
27	25.79	19/06/2011	0	Night	0	0	0	0	6	2011	0.01386	734436	3461652	0	0	0	23
27	25.79	19/06/2011	1	Night	0	0	0	0	6	2011	0.011108	734436	3461652	0	0	0	23.1
27	25.79	19/06/2011	2	Night	0	0	0	0	6	2011	0.00533	734436	3461652	0	0	0	22.9
27	25.79	19/06/2011	3	Night	0	0	0	0	6	2011	0.002272	734436	3461652	0	0	0	23
27	25.79	19/06/2011	4	Night	0	0	0	0	6	2011	0.009616	734436	3461652	0	0	0	23.1
27	25.79	19/06/2011	5	Night	0	0	0	0	6	2011	0.014212	734436	3461652	0	0	0	22.7
27	25.79	19/06/2011	6	Day	0	0	0	0	6	2011	0.014748	734436	3461652	0	0	0	23.4
27	25.79	19/06/2011	7	Day	0	0	0	0	6	2011	0.011162	734436	3461652	0	0	0	23.4
27	25.79	19/06/2011	8	Day	0	0	0	0	6	2011	0.004972	734436	3461652	0	0	0	23.3
27	25.79	19/06/2011	9	Day	0	0	0	0	6	2011	0.00173	734436	3461652	0	0	0	23.5
27	25.79	19/06/2011	10	Day	0	0	0	0	6	2011	0.00837	734436	3461652	0	0	0	23.4
27	25.79	19/06/2011	11	Day	0	0	0	0	6	2011	0.014092	734436	3461652	0	0	0	23.4
27	25.79	19/06/2011	12	Day	0	0	0	0	6	2011	0.016438	734436	3461652	0	0	0	23.5
27	25.79	19/06/2011	13	Day	0	0	0	0	6	2011	0.014722	734436	3461652	0	0	0	23.2
27	25.79	19/06/2011	14	Day	0	0	0	0	6	2011	0.01031	734436	3461652	0	0	0	23
27	25.79	19/06/2011	15	Day	0	0	0	0	6	2011	0.003586	734436	3461652	0	0	0	23
27	25.79	19/06/2011	16	Day	0	0	0	0	6	2011	0.004576	734436	3461652	0	0	0	22.9
27	25.79	19/06/2011	17	Day	0	0	0	0	6	2011	0.011354	734436	3461652	0	0	0	23.5
27	25.79	19/06/2011	18	Day	0	0	0	0	6	2011	0.014784	734436	3461652	0	0	0	23.7
27	25.79	19/06/2011	19	Day	0	0	0	0	6	2011	0.01441	734436	3461652	0	0	0	23.5
27	25.79	19/06/2011	20	Night	0	0	0	0	6	2011	0.010294	734436	3461652	0	0	0	23.6
27	25.79	19/06/2011	21	Night	0	0	0	0	6	2011	0.00398	734436	3461652	0	0	0	23.6
27	25.79	19/06/2011	22	Night	0	0	0	0	6	2011	0.002422	734436	3461652	0	0	0	23.6
27	25.79	19/06/2011	23	Night	0	0	0	0	6	2011	0.007814	734436	3461652	0	0	0	23.5
28	26.2	19/06/2011	0	Night	0	0	0	0	6	2011	0.01386	732923	3456919	0	0	0	22.5
28	26.2	19/06/2011	1	Night	0	0	0	0	6	2011	0.011108	732923	3456919	0	0	0	22.5
28	26.2	19/06/2011	2	Night	0	0	0	0	6	2011	0.00533	732923	3456919	0	0	0	22.4
28	26.2	19/06/2011	3	Night	0	0	0	0	6	2011	0.002272	732923	3456919	0	0	0	22.3
28	26.2	19/06/2011	4	Night	0	0	0	0	6	2011	0.009616	732923	3456919	0	0	0	22.3
28	26.2	19/06/2011	5	Night	0	0	0	0	6	2011	0.014212	732923	3456919	0	0	0	22.4
28	26.2	19/06/2011	6	Day	0	0	0	0	6	2011	0.014748	732923	3456919	0	0	0	22.4
28	26.2	19/06/2011	7	Day	0	0	0	0	6	2011	0.011162	732923	3456919	0	0	0	22.5
28	26.2	19/06/2011	8	Day	0	0	0	0	6	2011	0.004972	732923	3456919	0	0	0	22.5
28	26.2	19/06/2011	9	Day	0	0	0	0	6	2011	0.00173	732923	3456919	0	0	0	22.7
28	26.2	19/06/2011	10	Day	0	0	0	0	6	2011	0.00837	732923	3456919	0	0	0	22.6
28	26.2	19/06/2011	11	Day	0	0	0	0	6	2011	0.014092	732923	3456919	0	0	0	22.7
28	26.2	19/06/2011	12	Day	0	0	0	0	6	2011	0.016438	732923	3456919	0	0	0	22.5
28	26.2	19/06/2011	13	Day	0	0	0	0	6	2011	0.014722	732923	3456919	0	0	0	22.4
28	26.2	19/06/2011	14	Day	0	0	0	0	6	2011	0.01031	732923	3456919	0	0	0	22.3
28	26.2	19/06/2011	15	Day	0	0	0	0	6	2011	0.003586	732923	3456919	0	0	0	22.4
28	26.2	19/06/2011	16	Day	0	0	0	0	6	2011	0.004576	732923	3456919	0	0	0	22.3
28	26.2	19/06/2011	17	Day	0	0	0	0	6	2011	0.011354	732923	3456919	0	0	0	22.3
28	26.2	19/06/2011	18	Day	0	0	0	0	6	2011	0.014784	732923	3456919	0	0	0	22.2
28	26.2	19/06/2011	19	Day	0	0	0	0	6	2011	0.01441	732923	3456919	0	0	0	22.3
28	26.2	19/06/2011	20	Night	0	0	0	0	6	2011	0.010294	732923	3456919	0	0	0	22.5
28	26.2	19/06/2011	21	Night	0	0	0	0	6	2011	0.00398	732923	3456919	0	0	0	22.4
28	26.2	19/06/2011	22	Night	0	0	0	0	6	2011	0.002422	732923	3456919	0	0	0	22.5
28	26.2	19/06/2011	23	Night	0	0	0	0	6	2011	0.007814	732923	3456919	0	0	0	22.4
29	18.97	19/06/2011	0	Night	0	0	0	0	6	2011	0.01386	731408	3452187	0	0	0	18.9
29	18.97	19/06/2011	1	Night	0	0	0	0	6	2011	0.011108	731408	3452187	0	0	0	18.7
29	18.97	19/06/2011	2	Night	0	0	0	0	6	2011	0.00533	731408	3452187	0	0	0	18.6
29	18.97	19/06/2011	3	Night	0	0	0	0	6	2011	0.002272	731408	3452187	0	0	0	18.5
29	18.97	19/06/2011	4	Night	0	0	0	0	6	2011	0.009616	731408	3452187	0	0	0	18.5
29	18.97	19/06/2011	5	Night	0	0	0	0	6	2011	0.014212	731408	3452187	0	0	0	18.5
29	18.97	19/06/2011	6	Day	0	0	0	0	6	2011	0.014748	731408	3452187	0	0	0	18.7
29	18.97	19/06/2011	7	Day	0	0	0	0	6	2011	0.011162	731408	3452187	0	0	0	18.7
29	18.97	19/06/2011	8	Day	0	0	0	0	6	2011	0.004972	731408	3452187	0	0	0	18.6
29	18.97	19/06/2011	9	Day	0	0	0	0	6	2011	0.00173	731408	3452187	0	0	0	19
29	18.97	19/06/2011	10	Day	0	0	0	0	6	2011	0.00837	731408	3452187	0	0	0	19
29	18.97	19/06/2011	11	Day	0	0	0	0	6	2011	0.014092	731408	3452187	0	0	0	19.1
29	18.97	19/06/2011	12	Day	0	0	0	0	6	2011	0.016438	731408	3452187	0	0	0	19
29	18.97	19/06/2011	13	Day	0	0	0	0	6	2011	0.014722	731408	3452187	0	0	0	18.8
29	18.97	19/06/2011	14	Day	0	0	0	0	6	2011	0.01031	731408	3452187	0	0	0	18.7
29	18.97	19/06/2011	15	Day	0	0	0	0	6	2011	0.003586	731408	3452187	0	0	0	18.6
29	18.97	19/06/2011	16	Day	0	0	0	0	6	2011	0.004576	731408	3452187	0	0	0	18.6
29	18.97	19/06/2011	17	Day	0	0	0	0	6	2011	0.011354	731408	3452187	0	0	0	18.5
29	18.97	19/06/2011	18	Day	0	0	0	0	6	2011	0.014784	731408	3452187	0	0	0	18.6
29	18.97	19/06/2011	19	Day	0	0	0	0	6	2011	0.01441	731408	3452187	0	0	0	18.8
29	18.97	19/06/2011	20	Night	0	0	0	0	6	2011	0.010294	731408	3452187	0	0	0	18.9
29	18.97	19/06/2011	21	Night	0	0	0	0	6	2011	0.00398	731408	3452187	0	0	0	18.9
29	18.97	19/06/2011	22	Night	0	0	0	0	6	2011	0.002422	731408	3452187	0	0	0	19
29	18.97	19/06/2011	23	Night	0	0	0	0	6	2011	0.007814	731408	3452187	0	0	0	19
30	27.2	19/06/2011	0	Night	0	0	0	0	6	2011	0.01386	729892	3447455	0	0	0	18.5
30	27.2	19/06/2011	1	Night	0	0	0	0	6	2011	0.011108	729892	3447455	0	0	0	18.4
30	27.2	19/06/2011	2	Night	0	0	0	0	6	2011	0.00533	729892	3447455	0	0	0	18.2
30	27.2	19/06/2011	3	Night	0	0	0	0	6	2011	0.002272	729892	3447455	0	0	0	18.2
30	27.2	19/06/2011	4	Night	0	0	0	0	6	2011	0.009616	729892	3447455	0	0	0	18.2
30	27.2	19/06/2011	5	Night	0	0	0	0	6	2011	0.014212	729892	3447455	0	0	0	18.2
30	27.2	19/06/2011	6	Day	0	0	0	0	6	2011	0.014748	729892	3447455	0	0	0	18.3
30	27.2	19/06/2011	7	Day	0	0	0	0	6	2011	0.011162	729892	3447455	0	0	0	18.5
30	27.2	19/06/2011	8	Day	0	0	0	0	6	2011	0.004972	729892	3447455	0	0	0	18.6
30	27.2	19/06/2011	9	Day	0	0	0	0	6	2011	0.00173	729892	3447455	0	0	0	18.6
30	27.2	19/06/2011	10	Day	0	0	0	0	6	2011	0.00837	729892	3447455	0	0	0	18.6
30	27.2	19/06/2011	11	Day	0	0	0	0	6	2011	0.014092	729892	3447455	0	0	0	18.6
30	27.2	19/06/2011	12	Day	0	0	0	0	6	2011	0.016438	729892	3447455	0	0	0	18.7
30	27.2	19/06/2011	13	Day	0	0	0	0	6	2011	0.014722	729892	3447455	0	0	0	18.6
30	27.2	19/06/2011	14	Day	0	0	0	0	6	2011	0.01031	729892	3447455	0	0	0	18.6
30	27.2	19/06/2011	15	Day	0	0	0	0	6	2011	0.003586	729892	3447455	0	0	0	18.6
30	27.2	19/06/2011	16	Day	0	0	0	0	6	2011	0.004576	729892	3447455	0	0	0	18.5
30	27.2	19/06/2011	17	Day	0	0	0	0	6	2011	0.011354	729892	3447455	0	0	0	18.6
30	27.2	19/06/2011	18	Day	0	0	0	0	6	2011	0.014784	729892	3447455	0	0	0	18.6
30	27.2	19/06/2011	19	Day	0	0	0	0	6	2011	0.01441	729892	3447455	0	0	0	18.6
30	27.2	19/06/2011	20	Night	0	0	0	0	6	2011	0.010294	729892	3447455	0	0	0	18.7
30	27.2	19/06/2011	21	Night	0	0	0	0	6	2011	0.00398	729892	3447455	0	0	0	18.7
30	27.2	19/06/2011	22	Night	0	0	0	0	6	2011	0.002422	729892	3447455	0	0	0	18.8
30	27.2	19/06/2011	23	Night	0	0	0	0	6	2011	0.007814	729892	3447455	0	0	0	18.8
31	26.48	19/06/2011	0	Night	0	0	0	0	6	2011	0.01386	728374	3442723	0	0	0	18.6
31	26.48	19/06/2011	1	Night	0	0	0	0	6	2011	0.011108	728374	3442723	0	0	0	18.3
31	26.48	19/06/2011	2	Night	0	0	0	0	6	2011	0.00533	728374	3442723	0	0	0	18.2
31	26.48	19/06/2011	3	Night	0	0	0	0	6	2011	0.002272	728374	3442723	0	0	0	17.9
31	26.48	19/06/2011	5	Night	0	0	0	0	6	2011	0.014212	728374	3442723	0	0	0	17.8
31	26.48	19/06/2011	6	Day	0	0	0	0	6	2011	0.014748	728374	3442723	0	0	0	18.2
31	26.48	19/06/2011	7	Day	0	0	0	0	6	2011	0.011162	728374	3442723	0	0	0	18.6
31	26.48	19/06/2011	8	Day	0	0	0	0	6	2011	0.004972	728374	3442723	0	0	0	18.7
31	26.48	19/06/2011	10	Day	0	0	0	0	6	2011	0.00837	728374	3442723	0	0	0	18.9
31	26.48	19/06/2011	11	Day	0	0	0	0	6	2011	0.014092	728374	3442723	0	0	0	18.9
31	26.48	19/06/2011	12	Day	0	0	0	0	6	2011	0.016438	728374	3442723	0	0	0	18.8
31	26.48	19/06/2011	13	Day	0	0	0	0	6	2011	0.014722	728374	3442723	0	0	0	18.6
31	26.48	19/06/2011	14	Day	0	0	0	0	6	2011	0.01031	728374	3442723	0	0	0	18.3
31	26.48	19/06/2011	15	Day	0	0	0	0	6	2011	0.003586	728374	3442723	0	0	0	18.1
31	26.48	19/06/2011	16	Day	0	0	0	0	6	2011	0.004576	728374	3442723	0	0	0	18.1
31	26.48	19/06/2011	17	Day	0	0	0	0	6	2011	0.011354	728374	3442723	0	0	0	18.2
31	26.48	19/06/2011	18	Day	0	0	0	0	6	2011	0.014784	728374	3442723	0	0	0	18.4
31	26.48	19/06/2011	19	Day	0	0	0	0	6	2011	0.01441	728374	3442723	0	0	0	18.5
31	26.48	19/06/2011	20	Night	0	0	0	0	6	2011	0.010294	728374	3442723	0	0	0	18.6
31	26.48	19/06/2011	21	Night	0	0	0	0	6	2011	0.00398	728374	3442723	0	0	0	18.8
31	26.48	19/06/2011	22	Night	0	0	0	0	6	2011	0.002422	728374	3442723	0	0	0	18.9
31	26.48	19/06/2011	23	Night	0	0	0	0	6	2011	0.007814	728374	3442723	0	0	0	18.9
32	20.6	19/06/2011	0	Night	0	0	0	0	6	2011	0.01386	726856	3437993	0	0	0	21.3
32	20.6	19/06/2011	1	Night	0	0	0	0	6	2011	0.011108	726856	3437993	0	0	0	21.2
32	20.6	19/06/2011	2	Night	0	0	0	0	6	2011	0.00533	726856	3437993	0	0	0	21
32	20.6	19/06/2011	3	Night	0	0	0	0	6	2011	0.002272	726856	3437993	0	0	0	21.1
32	20.6	19/06/2011	4	Night	0	0	0	0	6	2011	0.009616	726856	3437993	0	0	0	21.1
32	20.6	19/06/2011	5	Night	0	0	0	0	6	2011	0.014212	726856	3437993	0	0	0	21.2
32	20.6	19/06/2011	7	Day	0	0	0	0	6	2011	0.011162	726856	3437993	0	0	0	21.6
32	20.6	19/06/2011	8	Day	0	0	0	0	6	2011	0.004972	726856	3437993	0	0	0	21.7
32	20.6	19/06/2011	9	Day	0	0	0	0	6	2011	0.00173	726856	3437993	0	0	0	21.8
32	20.6	19/06/2011	10	Day	0	0	0	0	6	2011	0.00837	726856	3437993	0	0	0	21.7
32	20.6	19/06/2011	11	Day	0	0	0	0	6	2011	0.014092	726856	3437993	0	0	0	21.6
32	20.6	19/06/2011	12	Day	0	0	0	0	6	2011	0.016438	726856	3437993	0	0	0	21.4
32	20.6	19/06/2011	13	Day	0	0	0	0	6	2011	0.014722	726856	3437993	0	0	0	21.3
32	20.6	19/06/2011	14	Day	0	0	0	0	6	2011	0.01031	726856	3437993	0	0	0	21.1
32	20.6	19/06/2011	15	Day	0	0	0	0	6	2011	0.003586	726856	3437993	0	0	0	21.1
32	20.6	19/06/2011	16	Day	0	0	0	0	6	2011	0.004576	726856	3437993	0	0	0	21.2
32	20.6	19/06/2011	17	Day	0	0	0	0	6	2011	0.011354	726856	3437993	0	0	0	21.2
32	20.6	19/06/2011	18	Day	0	0	0	0	6	2011	0.014784	726856	3437993	0	0	0	21.4
32	20.6	19/06/2011	20	Night	0	0	0	0	6	2011	0.010294	726856	3437993	0	0	0	21.8
32	20.6	19/06/2011	21	Night	0	0	0	0	6	2011	0.00398	726856	3437993	0	0	0	22.3
32	20.6	19/06/2011	22	Night	0	0	0	0	6	2011	0.002422	726856	3437993	0	0	0	22.2
32	20.6	19/06/2011	23	Night	0	0	0	0	6	2011	0.007814	726856	3437993	0	0	0	21.9
35	22.89	19/06/2011	0	Night	0	0	0	0	6	2011	0.01386	724886	3445572	0	0	0	22.5
35	22.89	19/06/2011	1	Night	0	0	0	0	6	2011	0.011108	724886	3445572	0	0	0	22.4
35	22.89	19/06/2011	2	Night	0	0	0	0	6	2011	0.00533	724886	3445572	0	0	0	22.2
35	22.89	19/06/2011	3	Night	0	0	0	0	6	2011	0.002272	724886	3445572	0	0	0	22.3
35	22.89	19/06/2011	4	Night	0	0	0	0	6	2011	0.009616	724886	3445572	0	0	0	22.1
35	22.89	19/06/2011	5	Night	0	0	0	0	6	2011	0.014212	724886	3445572	0	0	0	22.2
35	22.89	19/06/2011	6	Day	0	0	0	0	6	2011	0.014748	724886	3445572	0	0	0	22.4
35	22.89	19/06/2011	7	Day	0	0	0	0	6	2011	0.011162	724886	3445572	0	0	0	22.7
35	22.89	19/06/2011	8	Day	0	0	0	0	6	2011	0.004972	724886	3445572	0	0	0	22.7
35	22.89	19/06/2011	9	Day	0	0	0	0	6	2011	0.00173	724886	3445572	0	0	0	22.7
35	22.89	19/06/2011	10	Day	0	0	0	0	6	2011	0.00837	724886	3445572	0	0	0	22.9
35	22.89	19/06/2011	13	Day	0	0	0	0	6	2011	0.014722	724886	3445572	0	0	0	22.6
35	22.89	19/06/2011	14	Day	0	0	0	0	6	2011	0.01031	724886	3445572	0	0	0	22.7
35	22.89	19/06/2011	15	Day	0	0	0	0	6	2011	0.003586	724886	3445572	0	0	0	22.6
35	22.89	19/06/2011	16	Day	0	0	0	0	6	2011	0.004576	724886	3445572	0	0	0	22.3
35	22.89	19/06/2011	17	Day	0	0	0	0	6	2011	0.011354	724886	3445572	0	0	0	22.4
35	22.89	19/06/2011	18	Day	0	0	0	0	6	2011	0.014784	724886	3445572	0	0	0	22.6
35	22.89	19/06/2011	21	Night	0	0	0	0	6	2011	0.00398	724886	3445572	0	0	0	23
35	22.89	19/06/2011	22	Night	0	0	0	0	6	2011	0.002422	724886	3445572	0	0	0	22.7
35	22.89	19/06/2011	23	Night	0	0	0	0	6	2011	0.007814	724886	3445572	0	0	0	22.8
36	22.89	19/06/2011	0	Night	0	0	0	0	6	2011	0.01386	726405	3450303	0	0	0	23.8
36	22.89	19/06/2011	1	Night	0	0	0	0	6	2011	0.011108	726405	3450303	0	0	0	23.5
36	22.89	19/06/2011	2	Night	0	0	0	0	6	2011	0.00533	726405	3450303	0	0	0	23.3
36	22.89	19/06/2011	3	Night	0	0	0	0	6	2011	0.002272	726405	3450303	0	0	0	23.3
36	22.89	19/06/2011	4	Night	0	0	0	0	6	2011	0.009616	726405	3450303	0	0	0	23.2
36	22.89	19/06/2011	5	Night	0	0	0	0	6	2011	0.014212	726405	3450303	0	0	0	23.2
36	22.89	19/06/2011	6	Day	0	0	0	0	6	2011	0.014748	726405	3450303	0	0	0	23.3
36	22.89	19/06/2011	7	Day	0	0	0	0	6	2011	0.011162	726405	3450303	0	0	0	23.7
36	22.89	19/06/2011	8	Day	0	0	0	0	6	2011	0.004972	726405	3450303	0	0	0	23.9
36	22.89	19/06/2011	9	Day	0	0	0	0	6	2011	0.00173	726405	3450303	0	0	0	24
36	22.89	19/06/2011	10	Day	0	0	0	0	6	2011	0.00837	726405	3450303	0	0	0	24
36	22.89	19/06/2011	11	Day	0	0	0	0	6	2011	0.014092	726405	3450303	0	0	0	24
36	22.89	19/06/2011	12	Day	0	0	0	0	6	2011	0.016438	726405	3450303	0	0	0	23.9
36	22.89	19/06/2011	13	Day	0	0	0	0	6	2011	0.014722	726405	3450303	0	0	0	23.9
36	22.89	19/06/2011	14	Day	0	0	0	0	6	2011	0.01031	726405	3450303	0	0	0	23.6
36	22.89	19/06/2011	15	Day	0	0	0	0	6	2011	0.003586	726405	3450303	0	0	0	23.3
36	22.89	19/06/2011	16	Day	0	0	0	0	6	2011	0.004576	726405	3450303	0	0	0	23.2
36	22.89	19/06/2011	17	Day	0	0	0	0	6	2011	0.011354	726405	3450303	0	0	0	23.3
36	22.89	19/06/2011	18	Day	0	0	0	0	6	2011	0.014784	726405	3450303	0	0	0	23.4
36	22.89	19/06/2011	19	Day	0	0	0	0	6	2011	0.01441	726405	3450303	0	0	0	23.6
36	22.89	19/06/2011	20	Night	0	0	0	0	6	2011	0.010294	726405	3450303	0	0	0	23.7
36	22.89	19/06/2011	21	Night	0	0	0	0	6	2011	0.00398	726405	3450303	0	0	0	23.9
36	22.89	19/06/2011	22	Night	0	0	0	0	6	2011	0.002422	726405	3450303	0	0	0	23.9
36	22.89	19/06/2011	23	Night	0	0	0	0	6	2011	0.007814	726405	3450303	0	0	0	23.8
37	28.39	19/06/2011	0	Night	0	0	0	0	6	2011	0.01386	727921	3455035	0	0	0	19.7
37	28.39	19/06/2011	1	Night	0	0	0	0	6	2011	0.011108	727921	3455035	0	0	0	19.6
37	28.39	19/06/2011	2	Night	0	0	0	0	6	2011	0.00533	727921	3455035	0	0	0	19.6
37	28.39	19/06/2011	3	Night	0	0	0	0	6	2011	0.002272	727921	3455035	0	0	0	19.4
37	28.39	19/06/2011	4	Night	0	0	0	0	6	2011	0.009616	727921	3455035	0	0	0	19.4
37	28.39	19/06/2011	5	Night	0	0	0	0	6	2011	0.014212	727921	3455035	0	0	0	19.5
37	28.39	19/06/2011	6	Day	0	0	0	0	6	2011	0.014748	727921	3455035	0	0	0	19.4
37	28.39	19/06/2011	7	Day	0	0	0	0	6	2011	0.011162	727921	3455035	0	0	0	19.5
37	28.39	19/06/2011	8	Day	0	0	0	0	6	2011	0.004972	727921	3455035	0	0	0	19.6
37	28.39	19/06/2011	9	Day	0	0	0	0	6	2011	0.00173	727921	3455035	0	0	0	19.8
37	28.39	19/06/2011	10	Day	0	0	0	0	6	2011	0.00837	727921	3455035	0	0	0	19.8
37	28.39	19/06/2011	11	Day	0	0	0	0	6	2011	0.014092	727921	3455035	0	0	0	19.7
37	28.39	19/06/2011	12	Day	0	0	0	0	6	2011	0.016438	727921	3455035	0	0	0	19.7
37	28.39	19/06/2011	13	Day	0	0	0	0	6	2011	0.014722	727921	3455035	0	0	0	19.7
37	28.39	19/06/2011	14	Day	0	0	0	0	6	2011	0.01031	727921	3455035	0	0	0	19.6
37	28.39	19/06/2011	15	Day	0	0	0	0	6	2011	0.003586	727921	3455035	0	0	0	19.6
37	28.39	19/06/2011	16	Day	0	0	0	0	6	2011	0.004576	727921	3455035	0	0	0	19.5
37	28.39	19/06/2011	17	Day	0	0	0	0	6	2011	0.011354	727921	3455035	0	0	0	19.5
37	28.39	19/06/2011	18	Day	0	0	0	0	6	2011	0.014784	727921	3455035	0	0	0	19.5
37	28.39	19/06/2011	19	Day	0	0	0	0	6	2011	0.01441	727921	3455035	0	0	0	19.6
37	28.39	19/06/2011	20	Night	0	0	0	0	6	2011	0.010294	727921	3455035	0	0	0	19.6
37	28.39	19/06/2011	21	Night	0	0	0	0	6	2011	0.00398	727921	3455035	0	0	0	19.6
37	28.39	19/06/2011	22	Night	0	0	0	0	6	2011	0.002422	727921	3455035	0	0	0	19.7
37	28.39	19/06/2011	23	Night	0	0	0	0	6	2011	0.007814	727921	3455035	0	0	0	19.7
38	22.18	19/06/2011	0	Night	0	0	0	0	6	2011	0.01386	729437	3459767	0	0	0	19.9
38	22.18	19/06/2011	1	Night	0	0	0	0	6	2011	0.011108	729437	3459767	0	0	0	19.8
38	22.18	19/06/2011	2	Night	0	0	0	0	6	2011	0.00533	729437	3459767	0	0	0	19.7
38	22.18	19/06/2011	3	Night	0	0	0	0	6	2011	0.002272	729437	3459767	0	0	0	19.7
38	22.18	19/06/2011	4	Night	0	0	0	0	6	2011	0.009616	729437	3459767	0	0	0	19.6
38	22.18	19/06/2011	5	Night	0	0	0	0	6	2011	0.014212	729437	3459767	0	0	0	19.7
38	22.18	19/06/2011	6	Day	0	0	0	0	6	2011	0.014748	729437	3459767	0	0	0	19.7
38	22.18	19/06/2011	7	Day	0	0	0	0	6	2011	0.011162	729437	3459767	0	0	0	19.9
38	22.18	19/06/2011	8	Day	0	0	0	0	6	2011	0.004972	729437	3459767	0	0	0	20
38	22.18	19/06/2011	9	Day	0	0	0	0	6	2011	0.00173	729437	3459767	0	0	0	20
38	22.18	19/06/2011	10	Day	0	0	0	0	6	2011	0.00837	729437	3459767	0	0	0	20.1
38	22.18	19/06/2011	11	Day	0	0	0	0	6	2011	0.014092	729437	3459767	0	0	0	20
38	22.18	19/06/2011	12	Day	0	0	0	0	6	2011	0.016438	729437	3459767	0	0	0	20
38	22.18	19/06/2011	13	Day	0	0	0	0	6	2011	0.014722	729437	3459767	0	0	0	20
38	22.18	19/06/2011	14	Day	0	0	0	0	6	2011	0.01031	729437	3459767	0	0	0	19.9
38	22.18	19/06/2011	15	Day	0	0	0	0	6	2011	0.003586	729437	3459767	0	0	0	19.9
38	22.18	19/06/2011	16	Day	0	0	0	0	6	2011	0.004576	729437	3459767	0	0	0	19.8
38	22.18	19/06/2011	17	Day	0	0	0	0	6	2011	0.011354	729437	3459767	0	0	0	19.9
38	22.18	19/06/2011	18	Day	0	0	0	0	6	2011	0.014784	729437	3459767	0	0	0	19.9
38	22.18	19/06/2011	19	Day	0	0	0	0	6	2011	0.01441	729437	3459767	0	0	0	20
38	22.18	19/06/2011	20	Night	0	0	0	0	6	2011	0.010294	729437	3459767	0	0	0	20
38	22.18	19/06/2011	21	Night	0	0	0	0	6	2011	0.00398	729437	3459767	0	0	0	20.1
38	22.18	19/06/2011	22	Night	0	0	0	0	6	2011	0.002422	729437	3459767	0	0	0	20
38	22.18	19/06/2011	23	Night	0	0	0	0	6	2011	0.007814	729437	3459767	0	0	0	20
39	22.89	19/06/2011	0	Night	0	0	0	0	6	2011	0.01386	730951	3464499	0	0	0	25.2
39	22.89	19/06/2011	1	Night	0	0	0	0	6	2011	0.011108	730951	3464499	0	0	0	25
39	22.89	19/06/2011	2	Night	0	0	0	0	6	2011	0.00533	730951	3464499	0	0	0	24.9
39	22.89	19/06/2011	3	Night	0	0	0	0	6	2011	0.002272	730951	3464499	0	0	0	24.9
39	22.89	19/06/2011	4	Night	0	0	0	0	6	2011	0.009616	730951	3464499	0	0	0	24.9
39	22.89	19/06/2011	5	Night	0	0	0	0	6	2011	0.014212	730951	3464499	0	0	0	24.9
39	22.89	19/06/2011	6	Day	0	0	0	0	6	2011	0.014748	730951	3464499	0	0	0	24.9
39	22.89	19/06/2011	7	Day	0	0	0	0	6	2011	0.011162	730951	3464499	0	0	0	25
39	22.89	19/06/2011	8	Day	0	0	0	0	6	2011	0.004972	730951	3464499	0	0	0	25
39	22.89	19/06/2011	9	Day	0	0	0	0	6	2011	0.00173	730951	3464499	0	0	0	25.3
39	22.89	19/06/2011	10	Day	0	0	0	0	6	2011	0.00837	730951	3464499	0	0	0	25.4
39	22.89	19/06/2011	11	Day	0	0	0	0	6	2011	0.014092	730951	3464499	0	0	0	25.4
39	22.89	19/06/2011	12	Day	0	0	0	0	6	2011	0.016438	730951	3464499	0	0	0	25.4
39	22.89	19/06/2011	13	Day	0	0	0	0	6	2011	0.014722	730951	3464499	0	0	0	25.3
39	22.89	19/06/2011	14	Day	0	0	0	0	6	2011	0.01031	730951	3464499	0	0	0	25.1
39	22.89	19/06/2011	15	Day	0	0	0	0	6	2011	0.003586	730951	3464499	0	0	0	24.9
39	22.89	19/06/2011	16	Day	0	0	0	0	6	2011	0.004576	730951	3464499	0	0	0	24.9
39	22.89	19/06/2011	17	Day	0	0	0	0	6	2011	0.011354	730951	3464499	0	0	0	24.8
39	22.89	19/06/2011	18	Day	0	0	0	0	6	2011	0.014784	730951	3464499	0	0	0	24.9
39	22.89	19/06/2011	19	Day	0	0	0	0	6	2011	0.01441	730951	3464499	0	0	0	24.9
39	22.89	19/06/2011	20	Night	0	0	0	0	6	2011	0.010294	730951	3464499	0	0	0	25.1
39	22.89	19/06/2011	21	Night	0	0	0	0	6	2011	0.00398	730951	3464499	0	0	0	25.2
39	22.89	19/06/2011	22	Night	0	0	0	0	6	2011	0.002422	730951	3464499	0	0	0	25.5
39	22.89	19/06/2011	23	Night	0	0	0	0	6	2011	0.007814	730951	3464499	0	0	0	25.4
40	22.89	19/06/2011	0	Night	0	0	0	0	6	2011	0.01386	725952	3462615	0	0	0	24.2
40	22.89	19/06/2011	1	Night	0	0	0	0	6	2011	0.011108	725952	3462615	0	0	0	24.1
40	22.89	19/06/2011	2	Night	0	0	0	0	6	2011	0.00533	725952	3462615	0	0	0	24
40	22.89	19/06/2011	3	Night	0	0	0	0	6	2011	0.002272	725952	3462615	0	0	0	24
40	22.89	19/06/2011	4	Night	0	0	0	0	6	2011	0.009616	725952	3462615	0	0	0	23.9
40	22.89	19/06/2011	5	Night	0	0	0	0	6	2011	0.014212	725952	3462615	0	0	0	24
40	22.89	19/06/2011	6	Day	0	0	0	0	6	2011	0.014748	725952	3462615	0	0	0	24
40	22.89	19/06/2011	7	Day	0	0	0	0	6	2011	0.011162	725952	3462615	0	0	0	24.2
40	22.89	19/06/2011	8	Day	0	0	0	0	6	2011	0.004972	725952	3462615	0	0	0	24.2
40	22.89	19/06/2011	9	Day	0	0	0	0	6	2011	0.00173	725952	3462615	0	0	0	24.4
40	22.89	19/06/2011	10	Day	0	0	0	0	6	2011	0.00837	725952	3462615	0	0	0	24.5
40	22.89	19/06/2011	11	Day	0	0	0	0	6	2011	0.014092	725952	3462615	0	0	0	24.5
40	22.89	19/06/2011	12	Day	0	0	0	0	6	2011	0.016438	725952	3462615	0	0	0	24.3
40	22.89	19/06/2011	13	Day	0	0	0	0	6	2011	0.014722	725952	3462615	0	0	0	24.2
40	22.89	19/06/2011	14	Day	0	0	0	0	6	2011	0.01031	725952	3462615	0	0	0	24.1
40	22.89	19/06/2011	15	Day	0	0	0	0	6	2011	0.003586	725952	3462615	0	0	0	24
40	22.89	19/06/2011	16	Day	0	0	0	0	6	2011	0.004576	725952	3462615	0	0	0	24
40	22.89	19/06/2011	17	Day	0	0	0	0	6	2011	0.011354	725952	3462615	0	0	0	24
40	22.89	19/06/2011	18	Day	0	0	0	0	6	2011	0.014784	725952	3462615	0	0	0	24.1
40	22.89	19/06/2011	19	Day	0	0	0	0	6	2011	0.01441	725952	3462615	0	0	0	24.2
40	22.89	19/06/2011	20	Night	0	0	0	0	6	2011	0.010294	725952	3462615	0	0	0	24.2
40	22.89	19/06/2011	21	Night	0	0	0	0	6	2011	0.00398	725952	3462615	0	0	0	24.2
40	22.89	19/06/2011	22	Night	0	0	0	0	6	2011	0.002422	725952	3462615	0	0	0	24.3
40	22.89	19/06/2011	23	Night	0	0	0	0	6	2011	0.007814	725952	3462615	0	0	0	24.5
41	20.6	19/06/2011	0	Night	0	0	0	0	6	2011	0.01386	724436	3457884	0	0	0	23.9
41	20.6	19/06/2011	1	Night	0	0	0	0	6	2011	0.011108	724436	3457884	0	0	0	24
41	20.6	19/06/2011	2	Night	0	0	0	0	6	2011	0.00533	724436	3457884	0	0	0	23.8
41	20.6	19/06/2011	3	Night	0	0	0	0	6	2011	0.002272	724436	3457884	0	0	0	23.6
41	20.6	19/06/2011	4	Night	0	0	0	0	6	2011	0.009616	724436	3457884	0	0	0	23.6
41	20.6	19/06/2011	5	Night	0	0	0	0	6	2011	0.014212	724436	3457884	0	0	0	23.6
41	20.6	19/06/2011	6	Day	0	0	0	0	6	2011	0.014748	724436	3457884	0	0	0	23.8
41	20.6	19/06/2011	7	Day	0	0	0	0	6	2011	0.011162	724436	3457884	0	0	0	23.9
41	20.6	19/06/2011	8	Day	0	0	0	0	6	2011	0.004972	724436	3457884	0	0	0	24.1
41	20.6	19/06/2011	9	Day	0	0	0	0	6	2011	0.00173	724436	3457884	0	0	0	24.1
41	20.6	19/06/2011	10	Day	0	0	0	0	6	2011	0.00837	724436	3457884	0	0	0	24.1
41	20.6	19/06/2011	11	Day	0	0	0	0	6	2011	0.014092	724436	3457884	0	0	0	24.1
41	20.6	19/06/2011	12	Day	0	0	0	0	6	2011	0.016438	724436	3457884	0	0	0	24.1
41	20.6	19/06/2011	13	Day	0	0	0	0	6	2011	0.014722	724436	3457884	0	0	0	24
41	20.6	19/06/2011	14	Day	0	0	0	0	6	2011	0.01031	724436	3457884	0	0	0	23.9
41	20.6	19/06/2011	15	Day	0	0	0	0	6	2011	0.003586	724436	3457884	0	0	0	23.8
41	20.6	19/06/2011	16	Day	0	0	0	0	6	2011	0.004576	724436	3457884	0	0	0	23.7
41	20.6	19/06/2011	17	Day	0	0	0	0	6	2011	0.011354	724436	3457884	0	0	0	23.6
41	20.6	19/06/2011	18	Day	0	0	0	0	6	2011	0.014784	724436	3457884	0	0	0	23.6
41	20.6	19/06/2011	19	Day	0	0	0	0	6	2011	0.01441	724436	3457884	0	0	0	23.8
41	20.6	19/06/2011	20	Night	0	0	0	0	6	2011	0.010294	724436	3457884	0	0	0	23.9
41	20.6	19/06/2011	21	Night	0	0	0	0	6	2011	0.00398	724436	3457884	0	0	0	23.9
41	20.6	19/06/2011	22	Night	0	0	0	0	6	2011	0.002422	724436	3457884	0	0	0	23.9
41	20.6	19/06/2011	23	Night	0	0	0	0	6	2011	0.007814	724436	3457884	0	0	0	24
42	9.57	19/06/2011	0	Night	0	0	0	0	6	2011	0.01386	722918	3453153	0	0	0	20.6
42	9.57	19/06/2011	1	Night	0	0	0	0	6	2011	0.011108	722918	3453153	0	0	0	20.5
42	9.57	19/06/2011	2	Night	0	0	0	0	6	2011	0.00533	722918	3453153	0	0	0	20.3
42	9.57	19/06/2011	3	Night	0	0	0	0	6	2011	0.002272	722918	3453153	0	0	0	20.1
42	9.57	19/06/2011	4	Night	0	0	0	0	6	2011	0.009616	722918	3453153	0	0	0	20.1
42	9.57	19/06/2011	5	Night	0	0	0	0	6	2011	0.014212	722918	3453153	0	0	0	20.2
42	9.57	19/06/2011	6	Day	0	0	0	0	6	2011	0.014748	722918	3453153	0	0	0	20.4
42	9.57	19/06/2011	7	Day	0	0	0	0	6	2011	0.011162	722918	3453153	0	0	0	20.5
42	9.57	19/06/2011	8	Day	0	0	0	0	6	2011	0.004972	722918	3453153	0	0	0	20.6
42	9.57	19/06/2011	9	Day	0	0	0	0	6	2011	0.00173	722918	3453153	0	0	0	20.7
42	9.57	19/06/2011	10	Day	0	0	0	0	6	2011	0.00837	722918	3453153	0	0	0	20.8
42	9.57	19/06/2011	11	Day	0	0	0	0	6	2011	0.014092	722918	3453153	0	0	0	20.7
42	9.57	19/06/2011	12	Day	0	0	0	0	6	2011	0.016438	722918	3453153	0	0	0	20.6
42	9.57	19/06/2011	13	Day	0	0	0	0	6	2011	0.014722	722918	3453153	0	0	0	20.5
42	9.57	19/06/2011	14	Day	0	0	0	0	6	2011	0.01031	722918	3453153	0	0	0	20.4
42	9.57	19/06/2011	15	Day	0	0	0	0	6	2011	0.003586	722918	3453153	0	0	0	20.3
42	9.57	19/06/2011	16	Day	0	0	0	0	6	2011	0.004576	722918	3453153	0	0	0	20.2
42	9.57	19/06/2011	17	Day	0	0	0	0	6	2011	0.011354	722918	3453153	0	0	0	20.2
42	9.57	19/06/2011	18	Day	0	0	0	0	6	2011	0.014784	722918	3453153	0	0	0	20.3
42	9.57	19/06/2011	19	Day	0	0	0	0	6	2011	0.01441	722918	3453153	0	0	0	20.3
42	9.57	19/06/2011	20	Night	0	0	0	0	6	2011	0.010294	722918	3453153	0	0	0	20.3
42	9.57	19/06/2011	21	Night	0	0	0	0	6	2011	0.00398	722918	3453153	0	0	0	20.4
42	9.57	19/06/2011	22	Night	0	0	0	0	6	2011	0.002422	722918	3453153	0	0	0	20.4
42	9.57	19/06/2011	23	Night	0	0	0	0	6	2011	0.007814	722918	3453153	0	0	0	20.5
43	19.47	19/06/2011	0	Night	0	0	0	0	6	2011	0.01386	721398	3448422	0	0	0	23.1
43	19.47	19/06/2011	1	Night	0	0	0	0	6	2011	0.011108	721398	3448422	0	0	0	22.9
43	19.47	19/06/2011	2	Night	0	0	0	0	6	2011	0.00533	721398	3448422	0	0	0	22.9
43	19.47	19/06/2011	3	Night	0	0	0	0	6	2011	0.002272	721398	3448422	0	0	0	22.9
43	19.47	19/06/2011	4	Night	0	0	0	0	6	2011	0.009616	721398	3448422	0	0	0	22.7
43	19.47	19/06/2011	5	Night	0	0	0	0	6	2011	0.014212	721398	3448422	0	0	0	22.7
43	19.47	19/06/2011	6	Day	0	0	0	0	6	2011	0.014748	721398	3448422	0	0	0	22.8
43	19.47	19/06/2011	8	Day	0	0	0	0	6	2011	0.004972	721398	3448422	0	0	0	23.2
43	19.47	19/06/2011	11	Day	0	0	0	0	6	2011	0.014092	721398	3448422	0	0	0	23.5
43	19.47	19/06/2011	13	Day	0	0	0	0	6	2011	0.014722	721398	3448422	0	0	0	23.2
43	19.47	19/06/2011	14	Day	0	0	0	0	6	2011	0.01031	721398	3448422	0	0	0	23.1
43	19.47	19/06/2011	15	Day	0	0	0	0	6	2011	0.003586	721398	3448422	0	0	0	23.1
43	19.47	19/06/2011	17	Day	0	0	0	0	6	2011	0.011354	721398	3448422	0	0	0	23.1
43	19.47	19/06/2011	18	Day	0	0	0	0	6	2011	0.014784	721398	3448422	0	0	0	23.1
43	19.47	19/06/2011	19	Day	0	0	0	0	6	2011	0.01441	721398	3448422	0	0	0	23.1
43	19.47	19/06/2011	21	Night	0	0	0	0	6	2011	0.00398	721398	3448422	0	0	0	23.2
43	19.47	19/06/2011	22	Night	0	0	0	0	6	2011	0.002422	721398	3448422	0	0	0	23.3
43	19.47	19/06/2011	23	Night	0	0	0	0	6	2011	0.007814	721398	3448422	0	0	0	23.2
44	18.24	19/06/2011	0	Night	0	0	0	0	6	2011	0.01386	719877	3443692	0	0	0	23.1
44	18.24	19/06/2011	2	Night	0	0	0	0	6	2011	0.00533	719877	3443692	0	0	0	22.5
44	18.24	19/06/2011	3	Night	0	0	0	0	6	2011	0.002272	719877	3443692	0	0	0	22.4
44	18.24	19/06/2011	4	Night	0	0	0	0	6	2011	0.009616	719877	3443692	0	0	0	22.4
44	18.24	19/06/2011	5	Night	0	0	0	0	6	2011	0.014212	719877	3443692	0	0	0	22.4
44	18.24	19/06/2011	6	Day	0	0	0	0	6	2011	0.014748	719877	3443692	0	0	0	22.5
44	18.24	19/06/2011	7	Day	0	0	0	0	6	2011	0.011162	719877	3443692	0	0	0	22.7
44	18.24	19/06/2011	8	Day	0	0	0	0	6	2011	0.004972	719877	3443692	0	0	0	23
44	18.24	19/06/2011	9	Day	0	0	0	0	6	2011	0.00173	719877	3443692	0	0	0	23.2
44	18.24	19/06/2011	12	Day	0	0	0	0	6	2011	0.016438	719877	3443692	0	0	0	23.4
44	18.24	19/06/2011	13	Day	0	0	0	0	6	2011	0.014722	719877	3443692	0	0	0	23.2
44	18.24	19/06/2011	14	Day	0	0	0	0	6	2011	0.01031	719877	3443692	0	0	0	23.1
44	18.24	19/06/2011	15	Day	0	0	0	0	6	2011	0.003586	719877	3443692	0	0	0	22.7
44	18.24	19/06/2011	16	Day	0	0	0	0	6	2011	0.004576	719877	3443692	0	0	0	22.6
44	18.24	19/06/2011	17	Day	0	0	0	0	6	2011	0.011354	719877	3443692	0	0	0	22.6
44	18.24	19/06/2011	20	Night	0	0	0	0	6	2011	0.010294	719877	3443692	0	0	0	23.1
44	18.24	19/06/2011	21	Night	0	0	0	0	6	2011	0.00398	719877	3443692	0	0	0	23.2
44	18.24	19/06/2011	22	Night	0	0	0	0	6	2011	0.002422	719877	3443692	0	0	0	23.6
44	18.24	19/06/2011	23	Night	0	0	0	0	6	2011	0.007814	719877	3443692	0	0	0	23.9
45	18.6	19/06/2011	0	Night	0	0	0	0	6	2011	0.01386	719434	3456004	0	0	0	20.8
45	18.6	19/06/2011	1	Night	0	0	0	0	6	2011	0.011108	719434	3456004	0	0	0	20.8
45	18.6	19/06/2011	2	Night	0	0	0	0	6	2011	0.00533	719434	3456004	0	0	0	20.6
45	18.6	19/06/2011	3	Night	0	0	0	0	6	2011	0.002272	719434	3456004	0	0	0	20.4
45	18.6	19/06/2011	4	Night	0	0	0	0	6	2011	0.009616	719434	3456004	0	0	0	20.4
45	18.6	19/06/2011	5	Night	0	0	0	0	6	2011	0.014212	719434	3456004	0	0	0	20.4
45	18.6	19/06/2011	6	Day	0	0	0	0	6	2011	0.014748	719434	3456004	0	0	0	20.5
45	18.6	19/06/2011	7	Day	0	0	0	0	6	2011	0.011162	719434	3456004	0	0	0	20.7
45	18.6	19/06/2011	8	Day	0	0	0	0	6	2011	0.004972	719434	3456004	0	0	0	20.8
45	18.6	19/06/2011	9	Day	0	0	0	0	6	2011	0.00173	719434	3456004	0	0	0	20.7
45	18.6	19/06/2011	10	Day	0	0	0	0	6	2011	0.00837	719434	3456004	0	0	0	20.5
45	18.6	19/06/2011	11	Day	0	0	0	0	6	2011	0.014092	719434	3456004	0	0	0	20.8
45	18.6	19/06/2011	12	Day	0	0	0	0	6	2011	0.016438	719434	3456004	0	0	0	20.8
45	18.6	19/06/2011	13	Day	0	0	0	0	6	2011	0.014722	719434	3456004	0	0	0	20.7
45	18.6	19/06/2011	14	Day	0	0	0	0	6	2011	0.01031	719434	3456004	0	0	0	20.6
45	18.6	19/06/2011	15	Day	0	0	0	0	6	2011	0.003586	719434	3456004	0	0	0	20.4
45	18.6	19/06/2011	16	Day	0	0	0	0	6	2011	0.004576	719434	3456004	0	0	0	20.4
45	18.6	19/06/2011	17	Day	0	0	0	0	6	2011	0.011354	719434	3456004	0	0	0	20.4
45	18.6	19/06/2011	18	Day	0	0	0	0	6	2011	0.014784	719434	3456004	0	0	0	20.4
45	18.6	19/06/2011	19	Day	0	0	0	0	6	2011	0.01441	719434	3456004	0	0	0	20.4
45	18.6	19/06/2011	20	Night	0	0	0	0	6	2011	0.010294	719434	3456004	0	0	0	20.6
45	18.6	19/06/2011	21	Night	0	0	0	0	6	2011	0.00398	719434	3456004	0	0	0	20.8
45	18.6	19/06/2011	22	Night	0	0	0	0	6	2011	0.002422	719434	3456004	0	0	0	20.9
45	18.6	19/06/2011	23	Night	0	0	0	0	6	2011	0.007814	719434	3456004	0	0	0	20.9
46	17.89	19/06/2011	0	Night	0	0	0	0	6	2011	0.01386	720953	3460734	0	0	0	24.6
46	17.89	19/06/2011	1	Night	0	0	0	0	6	2011	0.011108	720953	3460734	0	0	0	24.4
46	17.89	19/06/2011	2	Night	0	0	0	0	6	2011	0.00533	720953	3460734	0	0	0	24.2
46	17.89	19/06/2011	3	Night	0	0	0	0	6	2011	0.002272	720953	3460734	0	0	0	24.2
46	17.89	19/06/2011	4	Night	0	0	0	0	6	2011	0.009616	720953	3460734	0	0	0	24.1
46	17.89	19/06/2011	5	Night	0	0	0	0	6	2011	0.014212	720953	3460734	0	0	0	24.2
46	17.89	19/06/2011	6	Day	0	0	0	0	6	2011	0.014748	720953	3460734	0	0	0	24.2
46	17.89	19/06/2011	7	Day	0	0	0	0	6	2011	0.011162	720953	3460734	0	0	0	24.3
46	17.89	19/06/2011	8	Day	0	0	0	0	6	2011	0.004972	720953	3460734	0	0	0	24.6
46	17.89	19/06/2011	9	Day	0	0	0	0	6	2011	0.00173	720953	3460734	0	0	0	24.7
46	17.89	19/06/2011	10	Day	0	0	0	0	6	2011	0.00837	720953	3460734	0	0	0	24.7
46	17.89	19/06/2011	11	Day	0	0	0	0	6	2011	0.014092	720953	3460734	0	0	0	24.7
46	17.89	19/06/2011	12	Day	0	0	0	0	6	2011	0.016438	720953	3460734	0	0	0	24.5
46	17.89	19/06/2011	13	Day	0	0	0	0	6	2011	0.014722	720953	3460734	0	0	0	24.5
46	17.89	19/06/2011	14	Day	0	0	0	0	6	2011	0.01031	720953	3460734	0	0	0	24.4
46	17.89	19/06/2011	15	Day	0	0	0	0	6	2011	0.003586	720953	3460734	0	0	0	24.2
46	17.89	19/06/2011	16	Day	0	0	0	0	6	2011	0.004576	720953	3460734	0	0	0	24.2
46	17.89	19/06/2011	17	Day	0	0	0	0	6	2011	0.011354	720953	3460734	0	0	0	24.2
46	17.89	19/06/2011	18	Day	0	0	0	0	6	2011	0.014784	720953	3460734	0	0	0	24.4
46	17.89	19/06/2011	19	Day	0	0	0	0	6	2011	0.01441	720953	3460734	0	0	0	24.6
46	17.89	19/06/2011	20	Night	0	0	0	0	6	2011	0.010294	720953	3460734	0	0	0	24.6
46	17.89	19/06/2011	21	Night	0	0	0	0	6	2011	0.00398	720953	3460734	0	0	0	24.7
46	17.89	19/06/2011	22	Night	0	0	0	0	6	2011	0.002422	720953	3460734	0	0	0	24.9
46	17.89	19/06/2011	23	Night	0	0	0	0	6	2011	0.007814	720953	3460734	0	0	0	24.7
47	18.64	19/06/2011	0	Night	0	0	0	0	6	2011	0.01386	722471	3465465	0	0	0	24.5
47	18.64	19/06/2011	1	Night	0	0	0	0	6	2011	0.011108	722471	3465465	0	0	0	24.5
47	18.64	19/06/2011	2	Night	0	0	0	0	6	2011	0.00533	722471	3465465	0	0	0	24.3
47	18.64	19/06/2011	3	Night	0	0	0	0	6	2011	0.002272	722471	3465465	0	0	0	24.1
47	18.64	19/06/2011	4	Night	0	0	0	0	6	2011	0.009616	722471	3465465	0	0	0	24
47	18.64	19/06/2011	5	Night	0	0	0	0	6	2011	0.014212	722471	3465465	0	0	0	24.1
47	18.64	19/06/2011	6	Day	0	0	0	0	6	2011	0.014748	722471	3465465	0	0	0	24.3
47	18.64	19/06/2011	7	Day	0	0	0	0	6	2011	0.011162	722471	3465465	0	0	0	24.4
47	18.64	19/06/2011	8	Day	0	0	0	0	6	2011	0.004972	722471	3465465	0	0	0	24.5
47	18.64	19/06/2011	9	Day	0	0	0	0	6	2011	0.00173	722471	3465465	0	0	0	24.6
47	18.64	19/06/2011	10	Day	0	0	0	0	6	2011	0.00837	722471	3465465	0	0	0	24.8
47	18.64	19/06/2011	11	Day	0	0	0	0	6	2011	0.014092	722471	3465465	0	0	0	24.8
47	18.64	19/06/2011	12	Day	0	0	0	0	6	2011	0.016438	722471	3465465	0	0	0	24.7
47	18.64	19/06/2011	13	Day	0	0	0	0	6	2011	0.014722	722471	3465465	0	0	0	24.6
47	18.64	19/06/2011	14	Day	0	0	0	0	6	2011	0.01031	722471	3465465	0	0	0	24.4
47	18.64	19/06/2011	15	Day	0	0	0	0	6	2011	0.003586	722471	3465465	0	0	0	24.3
47	18.64	19/06/2011	16	Day	0	0	0	0	6	2011	0.004576	722471	3465465	0	0	0	24.2
47	18.64	19/06/2011	17	Day	0	0	0	0	6	2011	0.011354	722471	3465465	0	0	0	24.2
47	18.64	19/06/2011	18	Day	0	0	0	0	6	2011	0.014784	722471	3465465	0	0	0	24.3
47	18.64	19/06/2011	19	Day	0	0	0	0	6	2011	0.01441	722471	3465465	0	0	0	24.4
47	18.64	19/06/2011	20	Night	0	0	0	0	6	2011	0.010294	722471	3465465	0	0	0	24.4
47	18.64	19/06/2011	21	Night	0	0	0	0	6	2011	0.00398	722471	3465465	0	0	0	24.6
47	18.64	19/06/2011	22	Night	0	0	0	0	6	2011	0.002422	722471	3465465	0	0	0	24.9
47	18.64	19/06/2011	23	Night	0	0	0	0	6	2011	0.007814	722471	3465465	0	0	0	24.9
48	14.84	19/06/2011	0	Night	0	0	0	0	6	2011	0.01386	717471	3463585	0	0	0	21.2
48	14.84	19/06/2011	1	Night	0	0	0	0	6	2011	0.011108	717471	3463585	0	0	0	21.1
48	14.84	19/06/2011	2	Night	0	0	0	0	6	2011	0.00533	717471	3463585	0	0	0	21
48	14.84	19/06/2011	3	Night	0	0	0	0	6	2011	0.002272	717471	3463585	0	0	0	20.9
48	14.84	19/06/2011	4	Night	0	0	0	0	6	2011	0.009616	717471	3463585	0	0	0	20.7
48	14.84	19/06/2011	5	Night	0	0	0	0	6	2011	0.014212	717471	3463585	0	0	0	20.7
48	14.84	19/06/2011	6	Day	0	0	0	0	6	2011	0.014748	717471	3463585	0	0	0	20.8
48	14.84	19/06/2011	7	Day	0	0	0	0	6	2011	0.011162	717471	3463585	0	0	0	20.9
48	14.84	19/06/2011	8	Day	0	0	0	0	6	2011	0.004972	717471	3463585	0	0	0	21
48	14.84	19/06/2011	9	Day	0	0	0	0	6	2011	0.00173	717471	3463585	0	0	0	21.2
48	14.84	19/06/2011	10	Day	0	0	0	0	6	2011	0.00837	717471	3463585	0	0	0	21.6
48	14.84	19/06/2011	11	Day	0	0	0	0	6	2011	0.014092	717471	3463585	0	0	0	21.6
48	14.84	19/06/2011	12	Day	0	0	0	0	6	2011	0.016438	717471	3463585	0	0	0	21.4
48	14.84	19/06/2011	13	Day	0	0	0	0	6	2011	0.014722	717471	3463585	0	0	0	21.2
48	14.84	19/06/2011	14	Day	0	0	0	0	6	2011	0.01031	717471	3463585	0	0	0	20.9
48	14.84	19/06/2011	15	Day	0	0	0	0	6	2011	0.003586	717471	3463585	0	0	0	20.9
48	14.84	19/06/2011	16	Day	0	0	0	0	6	2011	0.004576	717471	3463585	0	0	0	21
48	14.84	19/06/2011	17	Day	0	0	0	0	6	2011	0.011354	717471	3463585	0	0	0	21
48	14.84	19/06/2011	18	Day	0	0	0	0	6	2011	0.014784	717471	3463585	0	0	0	21
48	14.84	19/06/2011	19	Day	0	0	0	0	6	2011	0.01441	717471	3463585	0	0	0	21.1
48	14.84	19/06/2011	20	Night	0	0	0	0	6	2011	0.010294	717471	3463585	0	0	0	21.1
48	14.84	19/06/2011	21	Night	0	0	0	0	6	2011	0.00398	717471	3463585	0	0	0	21.1
48	14.84	19/06/2011	22	Night	0	0	0	0	6	2011	0.002422	717471	3463585	0	0	0	21.2
48	14.84	19/06/2011	23	Night	0	0	0	0	6	2011	0.007814	717471	3463585	0	0	0	21.3
1	32.41	20/06/2011	0	Night	0	0	0	0	6	2011	0.010954	745375	3440805	0	0	0	17.9
1	32.41	20/06/2011	1	Night	0	0	0	0	6	2011	0.010724	745375	3440805	0	0	0	17.1
1	32.41	20/06/2011	2	Night	0	0	0	0	6	2011	0.007638	745375	3440805	0	0	0	16.8
1	32.41	20/06/2011	3	Night	0	0	0	0	6	2011	0.00251	745375	3440805	0	0	0	16.6
1	32.41	20/06/2011	4	Night	0	0	0	0	6	2011	0.00384	745375	3440805	0	0	0	16.6
1	32.41	20/06/2011	5	Night	0	0	0	0	6	2011	0.00929	745375	3440805	0	0	0	16.6
1	32.41	20/06/2011	6	Day	0	0	0	0	6	2011	0.011936	745375	3440805	0	0	0	16.7
1	32.41	20/06/2011	7	Day	0	0	0	0	6	2011	0.011318	745375	3440805	0	0	0	17
1	32.41	20/06/2011	8	Day	0	0	0	0	6	2011	0.007526	745375	3440805	0	0	0	17.3
1	32.41	20/06/2011	9	Day	0	0	0	0	6	2011	0.00172	745375	3440805	0	0	0	17.7
1	32.41	20/06/2011	10	Day	0	0	0	0	6	2011	0.004156	745375	3440805	0	0	0	18.1
1	32.41	20/06/2011	11	Day	0	0	0	0	6	2011	0.009148	745375	3440805	0	0	0	18.3
1	32.41	20/06/2011	12	Day	0	0	0	0	6	2011	0.012394	745375	3440805	0	0	0	18.5
1	32.41	20/06/2011	13	Day	0	0	0	0	6	2011	0.012684	745375	3440805	0	0	0	18.5
1	32.41	20/06/2011	14	Day	0	0	0	0	6	2011	0.010398	745375	3440805	0	0	0	18.1
1	32.41	20/06/2011	15	Day	0	0	0	0	6	2011	0.006318	745375	3440805	0	0	0	17.8
1	32.41	20/06/2011	16	Day	0	0	0	0	6	2011	0.000284	745375	3440805	0	0	0	17.5
1	32.41	20/06/2011	17	Day	0	0	0	0	6	2011	0.006236	745375	3440805	0	0	0	17.2
1	32.41	20/06/2011	18	Day	0	0	0	0	6	2011	0.010604	745375	3440805	0	0	0	17.1
1	32.41	20/06/2011	19	Day	0	0	0	0	6	2011	0.012192	745375	3440805	0	0	0	17.1
1	32.41	20/06/2011	20	Night	0	0	0	0	6	2011	0.011084	745375	3440805	0	0	0	17.2
1	32.41	20/06/2011	21	Night	0	0	0	0	6	2011	0.00695	745375	3440805	0	0	0	17.8
1	32.41	20/06/2011	22	Night	0	0	0	0	6	2011	0.001212	745375	3440805	0	0	0	18.6
1	32.41	20/06/2011	23	Night	0	0	0	0	6	2011	0.003816	745375	3440805	0	0	0	18.7
2	28.54	20/06/2011	0	Night	0	0	0	0	6	2011	0.010954	737337	3429450	0	0	0	23.8
2	28.54	20/06/2011	1	Night	0	0	0	0	6	2011	0.010724	737337	3429450	0	0	0	24.1
2	28.54	20/06/2011	2	Night	0	0	0	0	6	2011	0.007638	737337	3429450	0	0	0	24.1
2	28.54	20/06/2011	3	Night	0	0	0	0	6	2011	0.00251	737337	3429450	0	0	0	24.1
2	28.54	20/06/2011	4	Night	0	0	0	0	6	2011	0.00384	737337	3429450	0	0	0	24
2	28.54	20/06/2011	5	Night	0	0	0	0	6	2011	0.00929	737337	3429450	0	0	0	23.7
2	28.54	20/06/2011	6	Day	0	0	0	0	6	2011	0.011936	737337	3429450	0	0	0	23.9
2	28.54	20/06/2011	7	Day	0	0	0	0	6	2011	0.011318	737337	3429450	0	0	0	24.1
2	28.54	20/06/2011	8	Day	0	0	0	0	6	2011	0.007526	737337	3429450	0	0	0	24.3
2	28.54	20/06/2011	9	Day	0	0	0	0	6	2011	0.00172	737337	3429450	0	0	0	24.2
2	28.54	20/06/2011	10	Day	0	0	0	0	6	2011	0.004156	737337	3429450	0	0	0	24.5
2	28.54	20/06/2011	11	Day	0	0	0	0	6	2011	0.009148	737337	3429450	0	0	0	24.2
2	28.54	20/06/2011	12	Day	0	0	0	0	6	2011	0.012394	737337	3429450	0	0	0	24.1
2	28.54	20/06/2011	13	Day	0	0	0	0	6	2011	0.012684	737337	3429450	0	0	0	24.3
2	28.54	20/06/2011	14	Day	0	0	0	0	6	2011	0.010398	737337	3429450	0	0	0	24.2
2	28.54	20/06/2011	15	Day	0	0	0	0	6	2011	0.006318	737337	3429450	0	0	0	24.2
2	28.54	20/06/2011	16	Day	0	0	0	0	6	2011	0.000284	737337	3429450	0	0	0	24.2
2	28.54	20/06/2011	17	Day	0	0	0	0	6	2011	0.006236	737337	3429450	0	0	0	24.4
2	28.54	20/06/2011	18	Day	0	0	0	0	6	2011	0.010604	737337	3429450	0	0	0	24.2
2	28.54	20/06/2011	19	Day	0	0	0	0	6	2011	0.012192	737337	3429450	0	0	0	24.5
2	28.54	20/06/2011	20	Night	0	0	0	0	6	2011	0.011084	737337	3429450	0	0	0	24.3
2	28.54	20/06/2011	21	Night	0	0	0	0	6	2011	0.00695	737337	3429450	0	0	0	24.4
2	28.54	20/06/2011	22	Night	0	0	0	0	6	2011	0.001212	737337	3429450	0	0	0	24.5
2	28.54	20/06/2011	23	Night	0	0	0	0	6	2011	0.003816	737337	3429450	0	0	0	24.3
3	35.1	20/06/2011	0	Night	0	0	0	0	6	2011	0.010954	738853	3434183	0	0	0	20.5
3	35.1	20/06/2011	1	Night	0	0	0	0	6	2011	0.010724	738853	3434183	0	0	0	20.5
3	35.1	20/06/2011	2	Night	0	0	0	0	6	2011	0.007638	738853	3434183	0	0	0	20.5
3	35.1	20/06/2011	3	Night	0	0	0	0	6	2011	0.00251	738853	3434183	0	0	0	20.5
3	35.1	20/06/2011	4	Night	0	0	0	0	6	2011	0.00384	738853	3434183	0	0	0	20.5
3	35.1	20/06/2011	5	Night	0	0	0	0	6	2011	0.00929	738853	3434183	0	0	0	20.5
3	35.1	20/06/2011	6	Day	0	0	0	0	6	2011	0.011936	738853	3434183	0	0	0	20.5
3	35.1	20/06/2011	7	Day	0	0	0	0	6	2011	0.011318	738853	3434183	0	0	0	20.6
3	35.1	20/06/2011	8	Day	0	0	0	0	6	2011	0.007526	738853	3434183	0	0	0	20.6
3	35.1	20/06/2011	9	Day	0	0	0	0	6	2011	0.00172	738853	3434183	0	0	0	20.6
3	35.1	20/06/2011	10	Day	0	0	0	0	6	2011	0.004156	738853	3434183	0	0	0	20.6
3	35.1	20/06/2011	11	Day	0	0	0	0	6	2011	0.009148	738853	3434183	0	0	0	20.6
3	35.1	20/06/2011	12	Day	0	0	0	0	6	2011	0.012394	738853	3434183	0	0	0	20.7
3	35.1	20/06/2011	13	Day	0	0	0	0	6	2011	0.012684	738853	3434183	0	0	0	20.7
3	35.1	20/06/2011	14	Day	0	0	0	0	6	2011	0.010398	738853	3434183	0	0	0	20.7
3	35.1	20/06/2011	15	Day	0	0	0	0	6	2011	0.006318	738853	3434183	0	0	0	20.3
3	35.1	20/06/2011	16	Day	0	0	0	0	6	2011	0.000284	738853	3434183	0	0	0	19.6
3	35.1	20/06/2011	17	Day	0	0	0	0	6	2011	0.006236	738853	3434183	0	0	0	19.4
3	35.1	20/06/2011	18	Day	0	0	0	0	6	2011	0.010604	738853	3434183	0	0	0	19.3
3	35.1	20/06/2011	19	Day	0	0	0	0	6	2011	0.012192	738853	3434183	0	0	0	19
3	35.1	20/06/2011	20	Night	0	0	0	0	6	2011	0.011084	738853	3434183	0	0	0	19
3	35.1	20/06/2011	21	Night	0	0	0	0	6	2011	0.00695	738853	3434183	0	0	0	19.2
3	35.1	20/06/2011	22	Night	0	0	0	0	6	2011	0.001212	738853	3434183	0	0	0	19.4
3	35.1	20/06/2011	23	Night	0	0	0	0	6	2011	0.003816	738853	3434183	0	0	0	19.4
4	28.39	20/06/2011	0	Night	0	0	0	0	6	2011	0.010954	740368	3438916	0	0	0	24.8
4	28.39	20/06/2011	1	Night	0	0	0	0	6	2011	0.010724	740368	3438916	0	0	0	24.7
4	28.39	20/06/2011	2	Night	0	0	0	0	6	2011	0.007638	740368	3438916	0	0	0	24.7
4	28.39	20/06/2011	3	Night	0	0	0	0	6	2011	0.00251	740368	3438916	0	0	0	24.5
4	28.39	20/06/2011	4	Night	0	0	0	0	6	2011	0.00384	740368	3438916	0	0	0	24.5
4	28.39	20/06/2011	5	Night	0	0	0	0	6	2011	0.00929	740368	3438916	0	0	0	24.3
4	28.39	20/06/2011	6	Day	0	0	0	0	6	2011	0.011936	740368	3438916	0	0	0	24.4
4	28.39	20/06/2011	7	Day	0	0	0	0	6	2011	0.011318	740368	3438916	0	0	0	24.4
4	28.39	20/06/2011	8	Day	0	0	0	0	6	2011	0.007526	740368	3438916	0	0	0	24.6
4	28.39	20/06/2011	9	Day	0	0	0	0	6	2011	0.00172	740368	3438916	0	0	0	24.7
4	28.39	20/06/2011	10	Day	0	0	0	0	6	2011	0.004156	740368	3438916	0	0	0	24.7
4	28.39	20/06/2011	11	Day	0	0	0	0	6	2011	0.009148	740368	3438916	0	0	0	24.7
4	28.39	20/06/2011	12	Day	0	0	0	0	6	2011	0.012394	740368	3438916	0	0	0	24.6
4	28.39	20/06/2011	13	Day	0	0	0	0	6	2011	0.012684	740368	3438916	0	0	0	24.1
4	28.39	20/06/2011	14	Day	0	0	0	0	6	2011	0.010398	740368	3438916	0	0	0	23.7
4	28.39	20/06/2011	15	Day	0	0	0	0	6	2011	0.006318	740368	3438916	0	0	0	23.5
4	28.39	20/06/2011	16	Day	0	0	0	0	6	2011	0.000284	740368	3438916	0	0	0	23.3
4	28.39	20/06/2011	17	Day	0	0	0	0	6	2011	0.006236	740368	3438916	0	0	0	23.1
4	28.39	20/06/2011	18	Day	0	0	0	0	6	2011	0.010604	740368	3438916	0	0	0	23.1
4	28.39	20/06/2011	19	Day	0	0	0	0	6	2011	0.012192	740368	3438916	0	0	0	23.2
4	28.39	20/06/2011	20	Night	0	0	0	0	6	2011	0.011084	740368	3438916	0	0	0	23.3
4	28.39	20/06/2011	21	Night	0	0	0	0	6	2011	0.00695	740368	3438916	0	0	0	23.5
4	28.39	20/06/2011	22	Night	0	0	0	0	6	2011	0.001212	740368	3438916	0	0	0	23.8
4	28.39	20/06/2011	23	Night	0	0	0	0	6	2011	0.003816	740368	3438916	0	0	0	23.9
5	22.58	20/06/2011	7	Day	146	1	11	0	6	2011	0.011318	741882	3443649	0	0	0	18.2
5	22.58	20/06/2011	0	Night	0	0	0	0	6	2011	0.010954	741882	3443649	0	0	0	18.7
5	22.58	20/06/2011	1	Night	0	0	0	0	6	2011	0.010724	741882	3443649	0	0	0	18.6
5	22.58	20/06/2011	2	Night	0	0	0	0	6	2011	0.007638	741882	3443649	0	0	0	18.5
5	22.58	20/06/2011	3	Night	0	0	0	0	6	2011	0.00251	741882	3443649	0	0	0	18.4
5	22.58	20/06/2011	4	Night	0	0	0	0	6	2011	0.00384	741882	3443649	0	0	0	18.2
5	22.58	20/06/2011	5	Night	0	0	0	0	6	2011	0.00929	741882	3443649	0	0	0	18.4
5	22.58	20/06/2011	6	Day	0	0	0	0	6	2011	0.011936	741882	3443649	0	0	0	18.7
5	22.58	20/06/2011	8	Day	0	0	0	0	6	2011	0.007526	741882	3443649	0	0	0	18.1
5	22.58	20/06/2011	9	Day	0	0	0	0	6	2011	0.00172	741882	3443649	0	0	0	18.2
5	22.58	20/06/2011	10	Day	0	0	0	0	6	2011	0.004156	741882	3443649	0	0	0	18.3
5	22.58	20/06/2011	11	Day	0	0	0	0	6	2011	0.009148	741882	3443649	0	0	0	18.4
5	22.58	20/06/2011	12	Day	0	0	0	0	6	2011	0.012394	741882	3443649	0	0	0	18.5
5	22.58	20/06/2011	13	Day	0	0	0	0	6	2011	0.012684	741882	3443649	0	0	0	18.5
5	22.58	20/06/2011	14	Day	0	0	0	0	6	2011	0.010398	741882	3443649	0	0	0	18.3
5	22.58	20/06/2011	15	Day	0	0	0	0	6	2011	0.006318	741882	3443649	0	0	0	18.1
5	22.58	20/06/2011	16	Day	0	0	0	0	6	2011	0.000284	741882	3443649	0	0	0	17.8
5	22.58	20/06/2011	17	Day	0	0	0	0	6	2011	0.006236	741882	3443649	0	0	0	17.5
5	22.58	20/06/2011	18	Day	0	0	0	0	6	2011	0.010604	741882	3443649	0	0	0	17.5
5	22.58	20/06/2011	19	Day	0	0	0	0	6	2011	0.012192	741882	3443649	0	0	0	17.5
5	22.58	20/06/2011	20	Night	0	0	0	0	6	2011	0.011084	741882	3443649	0	0	0	17.6
5	22.58	20/06/2011	21	Night	0	0	0	0	6	2011	0.00695	741882	3443649	0	0	0	17.7
5	22.58	20/06/2011	22	Night	0	0	0	0	6	2011	0.001212	741882	3443649	0	0	0	17.8
5	22.58	20/06/2011	23	Night	0	0	0	0	6	2011	0.003816	741882	3443649	0	0	0	18.3
6	36.38	20/06/2011	0	Night	1695	1	111	0	6	2011	0.010954	743392	3448383	0	0	0	16.8
6	36.38	20/06/2011	2	Night	1540	1	135	0	6	2011	0.007638	743392	3448383	0	0	0	16.6
6	36.38	20/06/2011	1	Night	670	1	44	0	6	2011	0.010724	743392	3448383	0	0	0	16.6
6	36.38	20/06/2011	3	Night	523	1	32	0	6	2011	0.00251	743392	3448383	0	0	0	16.7
6	36.38	20/06/2011	13	Day	232	1	15	0	6	2011	0.012684	743392	3448383	0	0	0	18.7
6	36.38	20/06/2011	4	Night	121	1	9	0	6	2011	0.00384	743392	3448383	0	0	0	16.6
6	36.38	20/06/2011	5	Night	0	0	0	0	6	2011	0.00929	743392	3448383	0	0	0	16.6
6	36.38	20/06/2011	6	Day	0	0	0	0	6	2011	0.011936	743392	3448383	0	0	0	16.6
6	36.38	20/06/2011	7	Day	0	0	0	0	6	2011	0.011318	743392	3448383	0	0	0	16.7
6	36.38	20/06/2011	8	Day	0	0	0	0	6	2011	0.007526	743392	3448383	0	0	0	17.1
6	36.38	20/06/2011	9	Day	0	0	0	0	6	2011	0.00172	743392	3448383	0	0	0	17.5
6	36.38	20/06/2011	10	Day	0	0	0	0	6	2011	0.004156	743392	3448383	0	0	0	18.1
6	36.38	20/06/2011	11	Day	0	0	0	0	6	2011	0.009148	743392	3448383	0	0	0	18.6
6	36.38	20/06/2011	12	Day	0	0	0	0	6	2011	0.012394	743392	3448383	0	0	0	18.7
6	36.38	20/06/2011	14	Day	0	0	0	0	6	2011	0.010398	743392	3448383	0	0	0	18.6
6	36.38	20/06/2011	15	Day	0	0	0	0	6	2011	0.006318	743392	3448383	0	0	0	18.2
6	36.38	20/06/2011	16	Day	0	0	0	0	6	2011	0.000284	743392	3448383	0	0	0	18.1
6	36.38	20/06/2011	17	Day	0	0	0	0	6	2011	0.006236	743392	3448383	0	0	0	18
6	36.38	20/06/2011	18	Day	0	0	0	0	6	2011	0.010604	743392	3448383	0	0	0	18.1
6	36.38	20/06/2011	19	Day	0	0	0	0	6	2011	0.012192	743392	3448383	0	0	0	18.3
6	36.38	20/06/2011	20	Night	0	0	0	0	6	2011	0.011084	743392	3448383	0	0	0	18.6
6	36.38	20/06/2011	21	Night	0	0	0	0	6	2011	0.00695	743392	3448383	0	0	0	18.9
6	36.38	20/06/2011	22	Night	0	0	0	0	6	2011	0.001212	743392	3448383	0	0	0	19.1
6	36.38	20/06/2011	23	Night	0	0	0	0	6	2011	0.003816	743392	3448383	0	0	0	19.1
7	26.2	20/06/2011	0	Night	0	0	0	0	6	2011	0.010954	744903	3453118	0	0	0	19.9
7	26.2	20/06/2011	1	Night	0	0	0	0	6	2011	0.010724	744903	3453118	0	0	0	20.1
7	26.2	20/06/2011	2	Night	0	0	0	0	6	2011	0.007638	744903	3453118	0	0	0	20
7	26.2	20/06/2011	3	Night	0	0	0	0	6	2011	0.00251	744903	3453118	0	0	0	20.1
7	26.2	20/06/2011	4	Night	0	0	0	0	6	2011	0.00384	744903	3453118	0	0	0	20
7	26.2	20/06/2011	5	Night	0	0	0	0	6	2011	0.00929	744903	3453118	0	0	0	20
7	26.2	20/06/2011	6	Day	0	0	0	0	6	2011	0.011936	744903	3453118	0	0	0	20
7	26.2	20/06/2011	7	Day	0	0	0	0	6	2011	0.011318	744903	3453118	0	0	0	20.1
7	26.2	20/06/2011	8	Day	0	0	0	0	6	2011	0.007526	744903	3453118	0	0	0	20.2
7	26.2	20/06/2011	9	Day	0	0	0	0	6	2011	0.00172	744903	3453118	0	0	0	20.7
7	26.2	20/06/2011	10	Day	0	0	0	0	6	2011	0.004156	744903	3453118	0	0	0	20.9
7	26.2	20/06/2011	11	Day	0	0	0	0	6	2011	0.009148	744903	3453118	0	0	0	21
7	26.2	20/06/2011	12	Day	0	0	0	0	6	2011	0.012394	744903	3453118	0	0	0	20.9
7	26.2	20/06/2011	13	Day	0	0	0	0	6	2011	0.012684	744903	3453118	0	0	0	21.1
7	26.2	20/06/2011	14	Day	0	0	0	0	6	2011	0.010398	744903	3453118	0	0	0	21
7	26.2	20/06/2011	15	Day	0	0	0	0	6	2011	0.006318	744903	3453118	0	0	0	20.6
7	26.2	20/06/2011	16	Day	0	0	0	0	6	2011	0.000284	744903	3453118	0	0	0	20.2
7	26.2	20/06/2011	17	Day	0	0	0	0	6	2011	0.006236	744903	3453118	0	0	0	19.8
7	26.2	20/06/2011	18	Day	0	0	0	0	6	2011	0.010604	744903	3453118	0	0	0	19.9
7	26.2	20/06/2011	19	Day	0	0	0	0	6	2011	0.012192	744903	3453118	0	0	0	20
7	26.2	20/06/2011	20	Night	0	0	0	0	6	2011	0.011084	744903	3453118	0	0	0	20.3
7	26.2	20/06/2011	21	Night	0	0	0	0	6	2011	0.00695	744903	3453118	0	0	0	20.6
7	26.2	20/06/2011	22	Night	0	0	0	0	6	2011	0.001212	744903	3453118	0	0	0	20.8
7	26.2	20/06/2011	23	Night	0	0	0	0	6	2011	0.003816	744903	3453118	0	0	0	21
9	26.2	20/06/2011	0	Night	0	0	0	0	6	2011	0.010954	744429	3465430	0	0	0	19.9
9	26.2	20/06/2011	1	Night	0	0	0	0	6	2011	0.010724	744429	3465430	0	0	0	19.7
9	26.2	20/06/2011	2	Night	0	0	0	0	6	2011	0.007638	744429	3465430	0	0	0	19.5
9	26.2	20/06/2011	3	Night	0	0	0	0	6	2011	0.00251	744429	3465430	0	0	0	19.5
9	26.2	20/06/2011	4	Night	0	0	0	0	6	2011	0.00384	744429	3465430	0	0	0	19.5
9	26.2	20/06/2011	5	Night	0	0	0	0	6	2011	0.00929	744429	3465430	0	0	0	19.5
9	26.2	20/06/2011	6	Day	0	0	0	0	6	2011	0.011936	744429	3465430	0	0	0	19.6
9	26.2	20/06/2011	7	Day	0	0	0	0	6	2011	0.011318	744429	3465430	0	0	0	19.5
9	26.2	20/06/2011	8	Day	0	0	0	0	6	2011	0.007526	744429	3465430	0	0	0	19.3
9	26.2	20/06/2011	9	Day	0	0	0	0	6	2011	0.00172	744429	3465430	0	0	0	19.5
9	26.2	20/06/2011	10	Day	0	0	0	0	6	2011	0.004156	744429	3465430	0	0	0	19.8
9	26.2	20/06/2011	11	Day	0	0	0	0	6	2011	0.009148	744429	3465430	0	0	0	19.9
9	26.2	20/06/2011	12	Day	0	0	0	0	6	2011	0.012394	744429	3465430	0	0	0	19.8
9	26.2	20/06/2011	13	Day	0	0	0	0	6	2011	0.012684	744429	3465430	0	0	0	19.7
9	26.2	20/06/2011	14	Day	0	0	0	0	6	2011	0.010398	744429	3465430	0	0	0	19.7
9	26.2	20/06/2011	15	Day	0	0	0	0	6	2011	0.006318	744429	3465430	0	0	0	19.8
9	26.2	20/06/2011	16	Day	0	0	0	0	6	2011	0.000284	744429	3465430	0	0	0	19.7
9	26.2	20/06/2011	17	Day	0	0	0	0	6	2011	0.006236	744429	3465430	0	0	0	19.7
9	26.2	20/06/2011	18	Day	0	0	0	0	6	2011	0.010604	744429	3465430	0	0	0	19.7
9	26.2	20/06/2011	19	Day	0	0	0	0	6	2011	0.012192	744429	3465430	0	0	0	19.8
9	26.2	20/06/2011	20	Night	0	0	0	0	6	2011	0.011084	744429	3465430	0	0	0	19.8
9	26.2	20/06/2011	21	Night	0	0	0	0	6	2011	0.00695	744429	3465430	0	0	0	20
9	26.2	20/06/2011	22	Night	0	0	0	0	6	2011	0.001212	744429	3465430	0	0	0	20.1
9	26.2	20/06/2011	23	Night	0	0	0	0	6	2011	0.003816	744429	3465430	0	0	0	20.1
11	28.54	20/06/2011	0	Night	0	0	0	0	6	2011	0.010954	741412	3455961	0	0	0	18.7
11	28.54	20/06/2011	1	Night	0	0	0	0	6	2011	0.010724	741412	3455961	0	0	0	18.4
11	28.54	20/06/2011	2	Night	0	0	0	0	6	2011	0.007638	741412	3455961	0	0	0	18
11	28.54	20/06/2011	3	Night	0	0	0	0	6	2011	0.00251	741412	3455961	0	0	0	17.4
11	28.54	20/06/2011	4	Night	0	0	0	0	6	2011	0.00384	741412	3455961	0	0	0	17
11	28.54	20/06/2011	5	Night	0	0	0	0	6	2011	0.00929	741412	3455961	0	0	0	17.1
11	28.54	20/06/2011	6	Day	0	0	0	0	6	2011	0.011936	741412	3455961	0	0	0	17.3
11	28.54	20/06/2011	7	Day	0	0	0	0	6	2011	0.011318	741412	3455961	0	0	0	17.8
11	28.54	20/06/2011	8	Day	0	0	0	0	6	2011	0.007526	741412	3455961	0	0	0	18.3
11	28.54	20/06/2011	9	Day	0	0	0	0	6	2011	0.00172	741412	3455961	0	0	0	18.6
11	28.54	20/06/2011	10	Day	0	0	0	0	6	2011	0.004156	741412	3455961	0	0	0	18.7
11	28.54	20/06/2011	11	Day	0	0	0	0	6	2011	0.009148	741412	3455961	0	0	0	18.7
11	28.54	20/06/2011	12	Day	0	0	0	0	6	2011	0.012394	741412	3455961	0	0	0	18.5
11	28.54	20/06/2011	13	Day	0	0	0	0	6	2011	0.012684	741412	3455961	0	0	0	18.4
11	28.54	20/06/2011	14	Day	0	0	0	0	6	2011	0.010398	741412	3455961	0	0	0	18.5
11	28.54	20/06/2011	15	Day	0	0	0	0	6	2011	0.006318	741412	3455961	0	0	0	18.5
11	28.54	20/06/2011	16	Day	0	0	0	0	6	2011	0.000284	741412	3455961	0	0	0	18.5
11	28.54	20/06/2011	17	Day	0	0	0	0	6	2011	0.006236	741412	3455961	0	0	0	18.5
11	28.54	20/06/2011	18	Day	0	0	0	0	6	2011	0.010604	741412	3455961	0	0	0	18.6
11	28.54	20/06/2011	19	Day	0	0	0	0	6	2011	0.012192	741412	3455961	0	0	0	18.5
11	28.54	20/06/2011	20	Night	0	0	0	0	6	2011	0.011084	741412	3455961	0	0	0	18.6
11	28.54	20/06/2011	21	Night	0	0	0	0	6	2011	0.00695	741412	3455961	0	0	0	18.7
11	28.54	20/06/2011	22	Night	0	0	0	0	6	2011	0.001212	741412	3455961	0	0	0	18.7
11	28.54	20/06/2011	23	Night	0	0	0	0	6	2011	0.003816	741412	3455961	0	0	0	18.8
13	26.2	20/06/2011	18	Day	59	1	4	0	6	2011	0.010604	738389	3446494	0	0	0	20.3
13	26.2	20/06/2011	0	Night	0	0	0	0	6	2011	0.010954	738389	3446494	0	0	0	21.1
13	26.2	20/06/2011	1	Night	0	0	0	0	6	2011	0.010724	738389	3446494	0	0	0	20.9
13	26.2	20/06/2011	2	Night	0	0	0	0	6	2011	0.007638	738389	3446494	0	0	0	20.8
13	26.2	20/06/2011	3	Night	0	0	0	0	6	2011	0.00251	738389	3446494	0	0	0	20.7
13	26.2	20/06/2011	4	Night	0	0	0	0	6	2011	0.00384	738389	3446494	0	0	0	20.7
13	26.2	20/06/2011	5	Night	0	0	0	0	6	2011	0.00929	738389	3446494	0	0	0	20.6
13	26.2	20/06/2011	6	Day	0	0	0	0	6	2011	0.011936	738389	3446494	0	0	0	20.3
13	26.2	20/06/2011	7	Day	0	0	0	0	6	2011	0.011318	738389	3446494	0	0	0	19.7
13	26.2	20/06/2011	8	Day	0	0	0	0	6	2011	0.007526	738389	3446494	0	0	0	19.5
13	26.2	20/06/2011	9	Day	0	0	0	0	6	2011	0.00172	738389	3446494	0	0	0	19.9
13	26.2	20/06/2011	10	Day	0	0	0	0	6	2011	0.004156	738389	3446494	0	0	0	20.2
13	26.2	20/06/2011	11	Day	0	0	0	0	6	2011	0.009148	738389	3446494	0	0	0	20.2
13	26.2	20/06/2011	12	Day	0	0	0	0	6	2011	0.012394	738389	3446494	0	0	0	20.3
13	26.2	20/06/2011	13	Day	0	0	0	0	6	2011	0.012684	738389	3446494	0	0	0	20.1
13	26.2	20/06/2011	14	Day	0	0	0	0	6	2011	0.010398	738389	3446494	0	0	0	20.1
13	26.2	20/06/2011	15	Day	0	0	0	0	6	2011	0.006318	738389	3446494	0	0	0	20.2
13	26.2	20/06/2011	16	Day	0	0	0	0	6	2011	0.000284	738389	3446494	0	0	0	20.2
13	26.2	20/06/2011	17	Day	0	0	0	0	6	2011	0.006236	738389	3446494	0	0	0	20.1
13	26.2	20/06/2011	19	Day	0	0	0	0	6	2011	0.012192	738389	3446494	0	0	0	20.4
13	26.2	20/06/2011	20	Night	0	0	0	0	6	2011	0.011084	738389	3446494	0	0	0	20.5
13	26.2	20/06/2011	21	Night	0	0	0	0	6	2011	0.00695	738389	3446494	0	0	0	20.5
13	26.2	20/06/2011	22	Night	0	0	0	0	6	2011	0.001212	738389	3446494	0	0	0	20.9
13	26.2	20/06/2011	23	Night	0	0	0	0	6	2011	0.003816	738389	3446494	0	0	0	21
14	23.69	20/06/2011	0	Night	0	0	0	0	6	2011	0.010954	736874	3441761	0	0	0	19.7
14	23.69	20/06/2011	1	Night	0	0	0	0	6	2011	0.010724	736874	3441761	0	0	0	19.5
14	23.69	20/06/2011	2	Night	0	0	0	0	6	2011	0.007638	736874	3441761	0	0	0	19.4
14	23.69	20/06/2011	3	Night	0	0	0	0	6	2011	0.00251	736874	3441761	0	0	0	19.1
14	23.69	20/06/2011	4	Night	0	0	0	0	6	2011	0.00384	736874	3441761	0	0	0	18.9
14	23.69	20/06/2011	6	Day	0	0	0	0	6	2011	0.011936	736874	3441761	0	0	0	18.9
14	23.69	20/06/2011	7	Day	0	0	0	0	6	2011	0.011318	736874	3441761	0	0	0	19
14	23.69	20/06/2011	8	Day	0	0	0	0	6	2011	0.007526	736874	3441761	0	0	0	19
14	23.69	20/06/2011	9	Day	0	0	0	0	6	2011	0.00172	736874	3441761	0	0	0	19.1
14	23.69	20/06/2011	11	Day	0	0	0	0	6	2011	0.009148	736874	3441761	0	0	0	18.8
14	23.69	20/06/2011	12	Day	0	0	0	0	6	2011	0.012394	736874	3441761	0	0	0	18.8
14	23.69	20/06/2011	13	Day	0	0	0	0	6	2011	0.012684	736874	3441761	0	0	0	18.6
14	23.69	20/06/2011	14	Day	0	0	0	0	6	2011	0.010398	736874	3441761	0	0	0	18.3
14	23.69	20/06/2011	15	Day	0	0	0	0	6	2011	0.006318	736874	3441761	0	0	0	18.2
14	23.69	20/06/2011	16	Day	0	0	0	0	6	2011	0.000284	736874	3441761	0	0	0	18
14	23.69	20/06/2011	17	Day	0	0	0	0	6	2011	0.006236	736874	3441761	0	0	0	18
14	23.69	20/06/2011	18	Day	0	0	0	0	6	2011	0.010604	736874	3441761	0	0	0	18
14	23.69	20/06/2011	19	Day	0	0	0	0	6	2011	0.012192	736874	3441761	0	0	0	17.8
14	23.69	20/06/2011	20	Night	0	0	0	0	6	2011	0.011084	736874	3441761	0	0	0	18
14	23.69	20/06/2011	21	Night	0	0	0	0	6	2011	0.00695	736874	3441761	0	0	0	18.1
14	23.69	20/06/2011	22	Night	0	0	0	0	6	2011	0.001212	736874	3441761	0	0	0	18.3
14	23.69	20/06/2011	23	Night	0	0	0	0	6	2011	0.003816	736874	3441761	0	0	0	18.6
15	29.16	20/06/2011	0	Night	0	0	0	0	6	2011	0.010954	735358	3437029	0	0	0	18.8
15	29.16	20/06/2011	1	Night	0	0	0	0	6	2011	0.010724	735358	3437029	0	0	0	18.8
15	29.16	20/06/2011	2	Night	0	0	0	0	6	2011	0.007638	735358	3437029	0	0	0	18.8
15	29.16	20/06/2011	3	Night	0	0	0	0	6	2011	0.00251	735358	3437029	0	0	0	18.8
15	29.16	20/06/2011	4	Night	0	0	0	0	6	2011	0.00384	735358	3437029	0	0	0	18.8
15	29.16	20/06/2011	5	Night	0	0	0	0	6	2011	0.00929	735358	3437029	0	0	0	18.8
15	29.16	20/06/2011	6	Day	0	0	0	0	6	2011	0.011936	735358	3437029	0	0	0	18.8
15	29.16	20/06/2011	7	Day	0	0	0	0	6	2011	0.011318	735358	3437029	0	0	0	18.9
15	29.16	20/06/2011	8	Day	0	0	0	0	6	2011	0.007526	735358	3437029	0	0	0	18.9
15	29.16	20/06/2011	9	Day	0	0	0	0	6	2011	0.00172	735358	3437029	0	0	0	19
15	29.16	20/06/2011	10	Day	0	0	0	0	6	2011	0.004156	735358	3437029	0	0	0	18.9
15	29.16	20/06/2011	11	Day	0	0	0	0	6	2011	0.009148	735358	3437029	0	0	0	19
15	29.16	20/06/2011	12	Day	0	0	0	0	6	2011	0.012394	735358	3437029	0	0	0	19
15	29.16	20/06/2011	13	Day	0	0	0	0	6	2011	0.012684	735358	3437029	0	0	0	18.9
15	29.16	20/06/2011	14	Day	0	0	0	0	6	2011	0.010398	735358	3437029	0	0	0	18.9
15	29.16	20/06/2011	15	Day	0	0	0	0	6	2011	0.006318	735358	3437029	0	0	0	18.9
15	29.16	20/06/2011	16	Day	0	0	0	0	6	2011	0.000284	735358	3437029	0	0	0	18.9
15	29.16	20/06/2011	17	Day	0	0	0	0	6	2011	0.006236	735358	3437029	0	0	0	18.9
15	29.16	20/06/2011	18	Day	0	0	0	0	6	2011	0.010604	735358	3437029	0	0	0	18.8
15	29.16	20/06/2011	19	Day	0	0	0	0	6	2011	0.012192	735358	3437029	0	0	0	18.8
15	29.16	20/06/2011	20	Night	0	0	0	0	6	2011	0.011084	735358	3437029	0	0	0	18.9
15	29.16	20/06/2011	21	Night	0	0	0	0	6	2011	0.00695	735358	3437029	0	0	0	18.7
15	29.16	20/06/2011	22	Night	0	0	0	0	6	2011	0.001212	735358	3437029	0	0	0	18.2
15	29.16	20/06/2011	23	Night	0	0	0	0	6	2011	0.003816	735358	3437029	0	0	0	17.8
16	25.79	20/06/2011	0	Night	0	0	0	0	6	2011	0.010954	733841	3432297	0	0	0	21.2
16	25.79	20/06/2011	1	Night	0	0	0	0	6	2011	0.010724	733841	3432297	0	0	0	21.2
16	25.79	20/06/2011	2	Night	0	0	0	0	6	2011	0.007638	733841	3432297	0	0	0	21.2
16	25.79	20/06/2011	3	Night	0	0	0	0	6	2011	0.00251	733841	3432297	0	0	0	21.2
16	25.79	20/06/2011	4	Night	0	0	0	0	6	2011	0.00384	733841	3432297	0	0	0	21.2
16	25.79	20/06/2011	5	Night	0	0	0	0	6	2011	0.00929	733841	3432297	0	0	0	21.2
16	25.79	20/06/2011	6	Day	0	0	0	0	6	2011	0.011936	733841	3432297	0	0	0	21.1
16	25.79	20/06/2011	7	Day	0	0	0	0	6	2011	0.011318	733841	3432297	0	0	0	21.1
16	25.79	20/06/2011	8	Day	0	0	0	0	6	2011	0.007526	733841	3432297	0	0	0	21.2
16	25.79	20/06/2011	9	Day	0	0	0	0	6	2011	0.00172	733841	3432297	0	0	0	21.2
16	25.79	20/06/2011	10	Day	0	0	0	0	6	2011	0.004156	733841	3432297	0	0	0	21.3
16	25.79	20/06/2011	11	Day	0	0	0	0	6	2011	0.009148	733841	3432297	0	0	0	21.6
16	25.79	20/06/2011	12	Day	0	0	0	0	6	2011	0.012394	733841	3432297	0	0	0	21.6
16	25.79	20/06/2011	13	Day	0	0	0	0	6	2011	0.012684	733841	3432297	0	0	0	21.6
16	25.79	20/06/2011	14	Day	0	0	0	0	6	2011	0.010398	733841	3432297	0	0	0	21.6
16	25.79	20/06/2011	15	Day	0	0	0	0	6	2011	0.006318	733841	3432297	0	0	0	21.5
16	25.79	20/06/2011	16	Day	0	0	0	0	6	2011	0.000284	733841	3432297	0	0	0	21.3
16	25.79	20/06/2011	17	Day	0	0	0	0	6	2011	0.006236	733841	3432297	0	0	0	21.2
16	25.79	20/06/2011	18	Day	0	0	0	0	6	2011	0.010604	733841	3432297	0	0	0	21.2
16	25.79	20/06/2011	19	Day	0	0	0	0	6	2011	0.012192	733841	3432297	0	0	0	21.4
16	25.79	20/06/2011	20	Night	0	0	0	0	6	2011	0.011084	733841	3432297	0	0	0	21.5
16	25.79	20/06/2011	21	Night	0	0	0	0	6	2011	0.00695	733841	3432297	0	0	0	21.6
16	25.79	20/06/2011	22	Night	0	0	0	0	6	2011	0.001212	733841	3432297	0	0	0	21.6
16	25.79	20/06/2011	23	Night	0	0	0	0	6	2011	0.003816	733841	3432297	0	0	0	21.4
19	29.58	20/06/2011	0	Night	0	0	0	0	6	2011	0.010954	731865	3439875	0	0	0	20.8
19	29.58	20/06/2011	1	Night	0	0	0	0	6	2011	0.010724	731865	3439875	0	0	0	20.8
19	29.58	20/06/2011	3	Night	0	0	0	0	6	2011	0.00251	731865	3439875	0	0	0	20.7
19	29.58	20/06/2011	4	Night	0	0	0	0	6	2011	0.00384	731865	3439875	0	0	0	20.6
19	29.58	20/06/2011	5	Night	0	0	0	0	6	2011	0.00929	731865	3439875	0	0	0	20.7
19	29.58	20/06/2011	6	Day	0	0	0	0	6	2011	0.011936	731865	3439875	0	0	0	20.8
19	29.58	20/06/2011	7	Day	0	0	0	0	6	2011	0.011318	731865	3439875	0	0	0	20.9
19	29.58	20/06/2011	8	Day	0	0	0	0	6	2011	0.007526	731865	3439875	0	0	0	20.9
19	29.58	20/06/2011	9	Day	0	0	0	0	6	2011	0.00172	731865	3439875	0	0	0	20.9
19	29.58	20/06/2011	10	Day	0	0	0	0	6	2011	0.004156	731865	3439875	0	0	0	21
19	29.58	20/06/2011	11	Day	0	0	0	0	6	2011	0.009148	731865	3439875	0	0	0	20.9
19	29.58	20/06/2011	12	Day	0	0	0	0	6	2011	0.012394	731865	3439875	0	0	0	20.9
19	29.58	20/06/2011	13	Day	0	0	0	0	6	2011	0.012684	731865	3439875	0	0	0	20.9
19	29.58	20/06/2011	14	Day	0	0	0	0	6	2011	0.010398	731865	3439875	0	0	0	20.9
19	29.58	20/06/2011	15	Day	0	0	0	0	6	2011	0.006318	731865	3439875	0	0	0	20.9
19	29.58	20/06/2011	16	Day	0	0	0	0	6	2011	0.000284	731865	3439875	0	0	0	20.8
19	29.58	20/06/2011	17	Day	0	0	0	0	6	2011	0.006236	731865	3439875	0	0	0	20.8
19	29.58	20/06/2011	18	Day	0	0	0	0	6	2011	0.010604	731865	3439875	0	0	0	20.9
19	29.58	20/06/2011	19	Day	0	0	0	0	6	2011	0.012192	731865	3439875	0	0	0	20.9
19	29.58	20/06/2011	20	Night	0	0	0	0	6	2011	0.011084	731865	3439875	0	0	0	20.9
19	29.58	20/06/2011	21	Night	0	0	0	0	6	2011	0.00695	731865	3439875	0	0	0	20.9
19	29.58	20/06/2011	22	Night	0	0	0	0	6	2011	0.001212	731865	3439875	0	0	0	20.9
19	29.58	20/06/2011	23	Night	0	0	0	0	6	2011	0.003816	731865	3439875	0	0	0	20.9
20	20.94	20/06/2011	0	Night	0	0	0	0	6	2011	0.010954	733382	3444607	0	0	0	21
20	20.94	20/06/2011	1	Night	0	0	0	0	6	2011	0.010724	733382	3444607	0	0	0	21
20	20.94	20/06/2011	2	Night	0	0	0	0	6	2011	0.007638	733382	3444607	0	0	0	21
20	20.94	20/06/2011	3	Night	0	0	0	0	6	2011	0.00251	733382	3444607	0	0	0	20.8
20	20.94	20/06/2011	5	Night	0	0	0	0	6	2011	0.00929	733382	3444607	0	0	0	20.8
20	20.94	20/06/2011	6	Day	0	0	0	0	6	2011	0.011936	733382	3444607	0	0	0	20.8
20	20.94	20/06/2011	7	Day	0	0	0	0	6	2011	0.011318	733382	3444607	0	0	0	20.8
20	20.94	20/06/2011	9	Day	0	0	0	0	6	2011	0.00172	733382	3444607	0	0	0	20.9
20	20.94	20/06/2011	10	Day	0	0	0	0	6	2011	0.004156	733382	3444607	0	0	0	21
20	20.94	20/06/2011	11	Day	0	0	0	0	6	2011	0.009148	733382	3444607	0	0	0	21
20	20.94	20/06/2011	13	Day	0	0	0	0	6	2011	0.012684	733382	3444607	0	0	0	20.8
20	20.94	20/06/2011	14	Day	0	0	0	0	6	2011	0.010398	733382	3444607	0	0	0	20.5
20	20.94	20/06/2011	15	Day	0	0	0	0	6	2011	0.006318	733382	3444607	0	0	0	19.9
20	20.94	20/06/2011	16	Day	0	0	0	0	6	2011	0.000284	733382	3444607	0	0	0	19.6
20	20.94	20/06/2011	17	Day	0	0	0	0	6	2011	0.006236	733382	3444607	0	0	0	19.7
20	20.94	20/06/2011	18	Day	0	0	0	0	6	2011	0.010604	733382	3444607	0	0	0	20
20	20.94	20/06/2011	19	Day	0	0	0	0	6	2011	0.012192	733382	3444607	0	0	0	20.2
20	20.94	20/06/2011	20	Night	0	0	0	0	6	2011	0.011084	733382	3444607	0	0	0	20.2
20	20.94	20/06/2011	21	Night	0	0	0	0	6	2011	0.00695	733382	3444607	0	0	0	20.2
20	20.94	20/06/2011	22	Night	0	0	0	0	6	2011	0.001212	733382	3444607	0	0	0	20.4
20	20.94	20/06/2011	23	Night	0	0	0	0	6	2011	0.003816	733382	3444607	0	0	0	20.8
21	20.94	20/06/2011	0	Night	0	0	0	0	6	2011	0.010954	734897	3449340	0	0	0	19.2
21	20.94	20/06/2011	1	Night	0	0	0	0	6	2011	0.010724	734897	3449340	0	0	0	19.2
21	20.94	20/06/2011	2	Night	0	0	0	0	6	2011	0.007638	734897	3449340	0	0	0	19.1
21	20.94	20/06/2011	3	Night	0	0	0	0	6	2011	0.00251	734897	3449340	0	0	0	19
21	20.94	20/06/2011	4	Night	0	0	0	0	6	2011	0.00384	734897	3449340	0	0	0	18.8
21	20.94	20/06/2011	5	Night	0	0	0	0	6	2011	0.00929	734897	3449340	0	0	0	18.8
21	20.94	20/06/2011	6	Day	0	0	0	0	6	2011	0.011936	734897	3449340	0	0	0	18.8
21	20.94	20/06/2011	7	Day	0	0	0	0	6	2011	0.011318	734897	3449340	0	0	0	19
21	20.94	20/06/2011	8	Day	0	0	0	0	6	2011	0.007526	734897	3449340	0	0	0	19.1
21	20.94	20/06/2011	9	Day	0	0	0	0	6	2011	0.00172	734897	3449340	0	0	0	19.3
21	20.94	20/06/2011	10	Day	0	0	0	0	6	2011	0.004156	734897	3449340	0	0	0	19.2
21	20.94	20/06/2011	11	Day	0	0	0	0	6	2011	0.009148	734897	3449340	0	0	0	19.3
21	20.94	20/06/2011	12	Day	0	0	0	0	6	2011	0.012394	734897	3449340	0	0	0	19.2
21	20.94	20/06/2011	13	Day	0	0	0	0	6	2011	0.012684	734897	3449340	0	0	0	19.1
21	20.94	20/06/2011	14	Day	0	0	0	0	6	2011	0.010398	734897	3449340	0	0	0	18.8
21	20.94	20/06/2011	15	Day	0	0	0	0	6	2011	0.006318	734897	3449340	0	0	0	18.6
21	20.94	20/06/2011	16	Day	0	0	0	0	6	2011	0.000284	734897	3449340	0	0	0	18.6
21	20.94	20/06/2011	17	Day	0	0	0	0	6	2011	0.006236	734897	3449340	0	0	0	18.7
21	20.94	20/06/2011	18	Day	0	0	0	0	6	2011	0.010604	734897	3449340	0	0	0	18.6
21	20.94	20/06/2011	19	Day	0	0	0	0	6	2011	0.012192	734897	3449340	0	0	0	18.7
21	20.94	20/06/2011	20	Night	0	0	0	0	6	2011	0.011084	734897	3449340	0	0	0	19
21	20.94	20/06/2011	21	Night	0	0	0	0	6	2011	0.00695	734897	3449340	0	0	0	19.1
21	20.94	20/06/2011	22	Night	0	0	0	0	6	2011	0.001212	734897	3449340	0	0	0	19.2
21	20.94	20/06/2011	23	Night	0	0	0	0	6	2011	0.003816	734897	3449340	0	0	0	19.2
22	20.94	20/06/2011	0	Night	0	0	0	0	6	2011	0.010954	736411	3454073	0	0	0	19.1
22	20.94	20/06/2011	1	Night	0	0	0	0	6	2011	0.010724	736411	3454073	0	0	0	19
22	20.94	20/06/2011	2	Night	0	0	0	0	6	2011	0.007638	736411	3454073	0	0	0	18.9
22	20.94	20/06/2011	3	Night	0	0	0	0	6	2011	0.00251	736411	3454073	0	0	0	18.8
22	20.94	20/06/2011	4	Night	0	0	0	0	6	2011	0.00384	736411	3454073	0	0	0	18.5
22	20.94	20/06/2011	5	Night	0	0	0	0	6	2011	0.00929	736411	3454073	0	0	0	18.2
22	20.94	20/06/2011	6	Day	0	0	0	0	6	2011	0.011936	736411	3454073	0	0	0	18.4
22	20.94	20/06/2011	7	Day	0	0	0	0	6	2011	0.011318	736411	3454073	0	0	0	18.7
22	20.94	20/06/2011	8	Day	0	0	0	0	6	2011	0.007526	736411	3454073	0	0	0	18.9
22	20.94	20/06/2011	9	Day	0	0	0	0	6	2011	0.00172	736411	3454073	0	0	0	19
22	20.94	20/06/2011	10	Day	0	0	0	0	6	2011	0.004156	736411	3454073	0	0	0	19.2
22	20.94	20/06/2011	11	Day	0	0	0	0	6	2011	0.009148	736411	3454073	0	0	0	19.2
22	20.94	20/06/2011	12	Day	0	0	0	0	6	2011	0.012394	736411	3454073	0	0	0	19.3
22	20.94	20/06/2011	13	Day	0	0	0	0	6	2011	0.012684	736411	3454073	0	0	0	19.2
22	20.94	20/06/2011	14	Day	0	0	0	0	6	2011	0.010398	736411	3454073	0	0	0	19
22	20.94	20/06/2011	15	Day	0	0	0	0	6	2011	0.006318	736411	3454073	0	0	0	18.8
22	20.94	20/06/2011	16	Day	0	0	0	0	6	2011	0.000284	736411	3454073	0	0	0	18.7
22	20.94	20/06/2011	17	Day	0	0	0	0	6	2011	0.006236	736411	3454073	0	0	0	18.7
22	20.94	20/06/2011	18	Day	0	0	0	0	6	2011	0.010604	736411	3454073	0	0	0	18.8
22	20.94	20/06/2011	19	Day	0	0	0	0	6	2011	0.012192	736411	3454073	0	0	0	18.8
22	20.94	20/06/2011	20	Night	0	0	0	0	6	2011	0.011084	736411	3454073	0	0	0	19
22	20.94	20/06/2011	21	Night	0	0	0	0	6	2011	0.00695	736411	3454073	0	0	0	19.2
22	20.94	20/06/2011	22	Night	0	0	0	0	6	2011	0.001212	736411	3454073	0	0	0	19.2
22	20.94	20/06/2011	23	Night	0	0	0	0	6	2011	0.003816	736411	3454073	0	0	0	19.2
23	28.39	20/06/2011	0	Night	0	0	0	0	6	2011	0.010954	737923	3458806	0	0	0	18.9
23	28.39	20/06/2011	1	Night	0	0	0	0	6	2011	0.010724	737923	3458806	0	0	0	18.8
23	28.39	20/06/2011	2	Night	0	0	0	0	6	2011	0.007638	737923	3458806	0	0	0	18.6
23	28.39	20/06/2011	3	Night	0	0	0	0	6	2011	0.00251	737923	3458806	0	0	0	18.6
23	28.39	20/06/2011	4	Night	0	0	0	0	6	2011	0.00384	737923	3458806	0	0	0	18.6
23	28.39	20/06/2011	5	Night	0	0	0	0	6	2011	0.00929	737923	3458806	0	0	0	18.6
23	28.39	20/06/2011	6	Day	0	0	0	0	6	2011	0.011936	737923	3458806	0	0	0	18.5
23	28.39	20/06/2011	7	Day	0	0	0	0	6	2011	0.011318	737923	3458806	0	0	0	18.7
23	28.39	20/06/2011	8	Day	0	0	0	0	6	2011	0.007526	737923	3458806	0	0	0	18.8
23	28.39	20/06/2011	9	Day	0	0	0	0	6	2011	0.00172	737923	3458806	0	0	0	19
23	28.39	20/06/2011	10	Day	0	0	0	0	6	2011	0.004156	737923	3458806	0	0	0	19
23	28.39	20/06/2011	11	Day	0	0	0	0	6	2011	0.009148	737923	3458806	0	0	0	19
23	28.39	20/06/2011	12	Day	0	0	0	0	6	2011	0.012394	737923	3458806	0	0	0	18.9
23	28.39	20/06/2011	13	Day	0	0	0	0	6	2011	0.012684	737923	3458806	0	0	0	18.8
23	28.39	20/06/2011	14	Day	0	0	0	0	6	2011	0.010398	737923	3458806	0	0	0	18.7
23	28.39	20/06/2011	15	Day	0	0	0	0	6	2011	0.006318	737923	3458806	0	0	0	18.6
23	28.39	20/06/2011	16	Day	0	0	0	0	6	2011	0.000284	737923	3458806	0	0	0	18.5
23	28.39	20/06/2011	17	Day	0	0	0	0	6	2011	0.006236	737923	3458806	0	0	0	18.7
23	28.39	20/06/2011	18	Day	0	0	0	0	6	2011	0.010604	737923	3458806	0	0	0	18.7
23	28.39	20/06/2011	19	Day	0	0	0	0	6	2011	0.012192	737923	3458806	0	0	0	18.7
23	28.39	20/06/2011	20	Night	0	0	0	0	6	2011	0.011084	737923	3458806	0	0	0	18.8
23	28.39	20/06/2011	21	Night	0	0	0	0	6	2011	0.00695	737923	3458806	0	0	0	18.9
23	28.39	20/06/2011	22	Night	0	0	0	0	6	2011	0.001212	737923	3458806	0	0	0	19
23	28.39	20/06/2011	23	Night	0	0	0	0	6	2011	0.003816	737923	3458806	0	0	0	19.1
25	28.39	20/06/2011	0	Night	0	0	0	0	6	2011	0.010954	740942	3468274	0	0	0	21.7
25	28.39	20/06/2011	1	Night	0	0	0	0	6	2011	0.010724	740942	3468274	0	0	0	21.7
25	28.39	20/06/2011	2	Night	0	0	0	0	6	2011	0.007638	740942	3468274	0	0	0	21.5
25	28.39	20/06/2011	3	Night	0	0	0	0	6	2011	0.00251	740942	3468274	0	0	0	21.4
25	28.39	20/06/2011	4	Night	0	0	0	0	6	2011	0.00384	740942	3468274	0	0	0	21.4
25	28.39	20/06/2011	5	Night	0	0	0	0	6	2011	0.00929	740942	3468274	0	0	0	21.2
25	28.39	20/06/2011	6	Day	0	0	0	0	6	2011	0.011936	740942	3468274	0	0	0	21.3
25	28.39	20/06/2011	7	Day	0	0	0	0	6	2011	0.011318	740942	3468274	0	0	0	21.4
25	28.39	20/06/2011	8	Day	0	0	0	0	6	2011	0.007526	740942	3468274	0	0	0	21.5
25	28.39	20/06/2011	9	Day	0	0	0	0	6	2011	0.00172	740942	3468274	0	0	0	21.6
25	28.39	20/06/2011	10	Day	0	0	0	0	6	2011	0.004156	740942	3468274	0	0	0	21.8
25	28.39	20/06/2011	11	Day	0	0	0	0	6	2011	0.009148	740942	3468274	0	0	0	21.8
25	28.39	20/06/2011	12	Day	0	0	0	0	6	2011	0.012394	740942	3468274	0	0	0	21.8
25	28.39	20/06/2011	13	Day	0	0	0	0	6	2011	0.012684	740942	3468274	0	0	0	21.7
25	28.39	20/06/2011	14	Day	0	0	0	0	6	2011	0.010398	740942	3468274	0	0	0	21.7
25	28.39	20/06/2011	15	Day	0	0	0	0	6	2011	0.006318	740942	3468274	0	0	0	21.8
25	28.39	20/06/2011	16	Day	0	0	0	0	6	2011	0.000284	740942	3468274	0	0	0	21.8
25	28.39	20/06/2011	17	Day	0	0	0	0	6	2011	0.006236	740942	3468274	0	0	0	21.8
25	28.39	20/06/2011	18	Day	0	0	0	0	6	2011	0.010604	740942	3468274	0	0	0	21.8
25	28.39	20/06/2011	19	Day	0	0	0	0	6	2011	0.012192	740942	3468274	0	0	0	21.8
25	28.39	20/06/2011	20	Night	0	0	0	0	6	2011	0.011084	740942	3468274	0	0	0	21.8
25	28.39	20/06/2011	21	Night	0	0	0	0	6	2011	0.00695	740942	3468274	0	0	0	21.8
25	28.39	20/06/2011	22	Night	0	0	0	0	6	2011	0.001212	740942	3468274	0	0	0	21.8
25	28.39	20/06/2011	23	Night	0	0	0	0	6	2011	0.003816	740942	3468274	0	0	0	21.9
26	28.39	20/06/2011	0	Night	0	0	0	0	6	2011	0.010954	737458	3471118	0	0	0	26.3
26	28.39	20/06/2011	1	Night	0	0	0	0	6	2011	0.010724	737458	3471118	0	0	0	26.2
26	28.39	20/06/2011	2	Night	0	0	0	0	6	2011	0.007638	737458	3471118	0	0	0	26.1
26	28.39	20/06/2011	3	Night	0	0	0	0	6	2011	0.00251	737458	3471118	0	0	0	26.1
26	28.39	20/06/2011	4	Night	0	0	0	0	6	2011	0.00384	737458	3471118	0	0	0	26
26	28.39	20/06/2011	5	Night	0	0	0	0	6	2011	0.00929	737458	3471118	0	0	0	25.9
26	28.39	20/06/2011	6	Day	0	0	0	0	6	2011	0.011936	737458	3471118	0	0	0	26
26	28.39	20/06/2011	7	Day	0	0	0	0	6	2011	0.011318	737458	3471118	0	0	0	26.2
26	28.39	20/06/2011	8	Day	0	0	0	0	6	2011	0.007526	737458	3471118	0	0	0	26.2
26	28.39	20/06/2011	9	Day	0	0	0	0	6	2011	0.00172	737458	3471118	0	0	0	26.3
26	28.39	20/06/2011	10	Day	0	0	0	0	6	2011	0.004156	737458	3471118	0	0	0	26.3
26	28.39	20/06/2011	11	Day	0	0	0	0	6	2011	0.009148	737458	3471118	0	0	0	26.4
26	28.39	20/06/2011	12	Day	0	0	0	0	6	2011	0.012394	737458	3471118	0	0	0	26.4
26	28.39	20/06/2011	13	Day	0	0	0	0	6	2011	0.012684	737458	3471118	0	0	0	26.3
26	28.39	20/06/2011	14	Day	0	0	0	0	6	2011	0.010398	737458	3471118	0	0	0	26.3
26	28.39	20/06/2011	15	Day	0	0	0	0	6	2011	0.006318	737458	3471118	0	0	0	26.2
26	28.39	20/06/2011	16	Day	0	0	0	0	6	2011	0.000284	737458	3471118	0	0	0	26.2
26	28.39	20/06/2011	17	Day	0	0	0	0	6	2011	0.006236	737458	3471118	0	0	0	26.2
26	28.39	20/06/2011	18	Day	0	0	0	0	6	2011	0.010604	737458	3471118	0	0	0	26.2
26	28.39	20/06/2011	19	Day	0	0	0	0	6	2011	0.012192	737458	3471118	0	0	0	26.3
26	28.39	20/06/2011	20	Night	0	0	0	0	6	2011	0.011084	737458	3471118	0	0	0	26.4
26	28.39	20/06/2011	21	Night	0	0	0	0	6	2011	0.00695	737458	3471118	0	0	0	26.4
26	28.39	20/06/2011	22	Night	0	0	0	0	6	2011	0.001212	737458	3471118	0	0	0	26.5
26	28.39	20/06/2011	23	Night	0	0	0	0	6	2011	0.003816	737458	3471118	0	0	0	26.5
27	25.79	20/06/2011	0	Night	0	0	0	0	6	2011	0.010954	734436	3461652	0	0	0	23.5
27	25.79	20/06/2011	1	Night	0	0	0	0	6	2011	0.010724	734436	3461652	0	0	0	23.9
27	25.79	20/06/2011	2	Night	0	0	0	0	6	2011	0.007638	734436	3461652	0	0	0	23.3
27	25.79	20/06/2011	3	Night	0	0	0	0	6	2011	0.00251	734436	3461652	0	0	0	23.2
27	25.79	20/06/2011	4	Night	0	0	0	0	6	2011	0.00384	734436	3461652	0	0	0	23.3
27	25.79	20/06/2011	5	Night	0	0	0	0	6	2011	0.00929	734436	3461652	0	0	0	23
27	25.79	20/06/2011	6	Day	0	0	0	0	6	2011	0.011936	734436	3461652	0	0	0	23.1
27	25.79	20/06/2011	7	Day	0	0	0	0	6	2011	0.011318	734436	3461652	0	0	0	23.3
27	25.79	20/06/2011	8	Day	0	0	0	0	6	2011	0.007526	734436	3461652	0	0	0	23.4
27	25.79	20/06/2011	9	Day	0	0	0	0	6	2011	0.00172	734436	3461652	0	0	0	23.1
27	25.79	20/06/2011	10	Day	0	0	0	0	6	2011	0.004156	734436	3461652	0	0	0	23.7
27	25.79	20/06/2011	11	Day	0	0	0	0	6	2011	0.009148	734436	3461652	0	0	0	23.7
27	25.79	20/06/2011	12	Day	0	0	0	0	6	2011	0.012394	734436	3461652	0	0	0	23.6
27	25.79	20/06/2011	13	Day	0	0	0	0	6	2011	0.012684	734436	3461652	0	0	0	23.5
27	25.79	20/06/2011	14	Day	0	0	0	0	6	2011	0.010398	734436	3461652	0	0	0	23.4
27	25.79	20/06/2011	15	Day	0	0	0	0	6	2011	0.006318	734436	3461652	0	0	0	23.3
27	25.79	20/06/2011	16	Day	0	0	0	0	6	2011	0.000284	734436	3461652	0	0	0	23.2
27	25.79	20/06/2011	17	Day	0	0	0	0	6	2011	0.006236	734436	3461652	0	0	0	23.1
27	25.79	20/06/2011	18	Day	0	0	0	0	6	2011	0.010604	734436	3461652	0	0	0	23.1
27	25.79	20/06/2011	19	Day	0	0	0	0	6	2011	0.012192	734436	3461652	0	0	0	23.4
27	25.79	20/06/2011	20	Night	0	0	0	0	6	2011	0.011084	734436	3461652	0	0	0	23.2
27	25.79	20/06/2011	21	Night	0	0	0	0	6	2011	0.00695	734436	3461652	0	0	0	23.6
27	25.79	20/06/2011	22	Night	0	0	0	0	6	2011	0.001212	734436	3461652	0	0	0	23.8
27	25.79	20/06/2011	23	Night	0	0	0	0	6	2011	0.003816	734436	3461652	0	0	0	23.6
28	26.2	20/06/2011	0	Night	0	0	0	0	6	2011	0.010954	732923	3456919	0	0	0	22.5
28	26.2	20/06/2011	1	Night	0	0	0	0	6	2011	0.010724	732923	3456919	0	0	0	22.6
28	26.2	20/06/2011	2	Night	0	0	0	0	6	2011	0.007638	732923	3456919	0	0	0	22.5
28	26.2	20/06/2011	3	Night	0	0	0	0	6	2011	0.00251	732923	3456919	0	0	0	22.5
28	26.2	20/06/2011	4	Night	0	0	0	0	6	2011	0.00384	732923	3456919	0	0	0	22.5
28	26.2	20/06/2011	5	Night	0	0	0	0	6	2011	0.00929	732923	3456919	0	0	0	22.4
28	26.2	20/06/2011	6	Day	0	0	0	0	6	2011	0.011936	732923	3456919	0	0	0	22.5
28	26.2	20/06/2011	7	Day	0	0	0	0	6	2011	0.011318	732923	3456919	0	0	0	22.5
28	26.2	20/06/2011	8	Day	0	0	0	0	6	2011	0.007526	732923	3456919	0	0	0	22.4
28	26.2	20/06/2011	9	Day	0	0	0	0	6	2011	0.00172	732923	3456919	0	0	0	22.5
28	26.2	20/06/2011	10	Day	0	0	0	0	6	2011	0.004156	732923	3456919	0	0	0	22.6
28	26.2	20/06/2011	11	Day	0	0	0	0	6	2011	0.009148	732923	3456919	0	0	0	22.6
28	26.2	20/06/2011	12	Day	0	0	0	0	6	2011	0.012394	732923	3456919	0	0	0	22.6
28	26.2	20/06/2011	13	Day	0	0	0	0	6	2011	0.012684	732923	3456919	0	0	0	22.6
28	26.2	20/06/2011	14	Day	0	0	0	0	6	2011	0.010398	732923	3456919	0	0	0	22.4
28	26.2	20/06/2011	15	Day	0	0	0	0	6	2011	0.006318	732923	3456919	0	0	0	22.5
28	26.2	20/06/2011	16	Day	0	0	0	0	6	2011	0.000284	732923	3456919	0	0	0	22.3
28	26.2	20/06/2011	17	Day	0	0	0	0	6	2011	0.006236	732923	3456919	0	0	0	22.4
28	26.2	20/06/2011	18	Day	0	0	0	0	6	2011	0.010604	732923	3456919	0	0	0	22.4
28	26.2	20/06/2011	19	Day	0	0	0	0	6	2011	0.012192	732923	3456919	0	0	0	22.3
28	26.2	20/06/2011	20	Night	0	0	0	0	6	2011	0.011084	732923	3456919	0	0	0	22.5
28	26.2	20/06/2011	21	Night	0	0	0	0	6	2011	0.00695	732923	3456919	0	0	0	22.5
28	26.2	20/06/2011	22	Night	0	0	0	0	6	2011	0.001212	732923	3456919	0	0	0	22.4
28	26.2	20/06/2011	23	Night	0	0	0	0	6	2011	0.003816	732923	3456919	0	0	0	22.7
29	18.97	20/06/2011	0	Night	0	0	0	0	6	2011	0.010954	731408	3452187	0	0	0	18.9
29	18.97	20/06/2011	1	Night	0	0	0	0	6	2011	0.010724	731408	3452187	0	0	0	19
29	18.97	20/06/2011	2	Night	0	0	0	0	6	2011	0.007638	731408	3452187	0	0	0	18.7
29	18.97	20/06/2011	3	Night	0	0	0	0	6	2011	0.00251	731408	3452187	0	0	0	18.6
29	18.97	20/06/2011	4	Night	0	0	0	0	6	2011	0.00384	731408	3452187	0	0	0	18.8
29	18.97	20/06/2011	5	Night	0	0	0	0	6	2011	0.00929	731408	3452187	0	0	0	18.8
29	18.97	20/06/2011	6	Day	0	0	0	0	6	2011	0.011936	731408	3452187	0	0	0	18.7
29	18.97	20/06/2011	7	Day	0	0	0	0	6	2011	0.011318	731408	3452187	0	0	0	18.8
29	18.97	20/06/2011	8	Day	0	0	0	0	6	2011	0.007526	731408	3452187	0	0	0	18.9
29	18.97	20/06/2011	9	Day	0	0	0	0	6	2011	0.00172	731408	3452187	0	0	0	18.9
29	18.97	20/06/2011	10	Day	0	0	0	0	6	2011	0.004156	731408	3452187	0	0	0	19
29	18.97	20/06/2011	11	Day	0	0	0	0	6	2011	0.009148	731408	3452187	0	0	0	19.1
29	18.97	20/06/2011	12	Day	0	0	0	0	6	2011	0.012394	731408	3452187	0	0	0	19.1
29	18.97	20/06/2011	13	Day	0	0	0	0	6	2011	0.012684	731408	3452187	0	0	0	19.1
29	18.97	20/06/2011	14	Day	0	0	0	0	6	2011	0.010398	731408	3452187	0	0	0	19
29	18.97	20/06/2011	15	Day	0	0	0	0	6	2011	0.006318	731408	3452187	0	0	0	18.9
29	18.97	20/06/2011	16	Day	0	0	0	0	6	2011	0.000284	731408	3452187	0	0	0	18.7
29	18.97	20/06/2011	17	Day	0	0	0	0	6	2011	0.006236	731408	3452187	0	0	0	18.5
29	18.97	20/06/2011	18	Day	0	0	0	0	6	2011	0.010604	731408	3452187	0	0	0	18.5
29	18.97	20/06/2011	19	Day	0	0	0	0	6	2011	0.012192	731408	3452187	0	0	0	18.7
29	18.97	20/06/2011	20	Night	0	0	0	0	6	2011	0.011084	731408	3452187	0	0	0	18.9
29	18.97	20/06/2011	21	Night	0	0	0	0	6	2011	0.00695	731408	3452187	0	0	0	18.9
29	18.97	20/06/2011	22	Night	0	0	0	0	6	2011	0.001212	731408	3452187	0	0	0	19
29	18.97	20/06/2011	23	Night	0	0	0	0	6	2011	0.003816	731408	3452187	0	0	0	19.1
30	27.2	20/06/2011	0	Night	0	0	0	0	6	2011	0.010954	729892	3447455	0	0	0	18.7
30	27.2	20/06/2011	1	Night	0	0	0	0	6	2011	0.010724	729892	3447455	0	0	0	18.7
30	27.2	20/06/2011	2	Night	0	0	0	0	6	2011	0.007638	729892	3447455	0	0	0	18.7
30	27.2	20/06/2011	3	Night	0	0	0	0	6	2011	0.00251	729892	3447455	0	0	0	18.6
30	27.2	20/06/2011	4	Night	0	0	0	0	6	2011	0.00384	729892	3447455	0	0	0	18.6
30	27.2	20/06/2011	5	Night	0	0	0	0	6	2011	0.00929	729892	3447455	0	0	0	18.6
30	27.2	20/06/2011	6	Day	0	0	0	0	6	2011	0.011936	729892	3447455	0	0	0	18.7
30	27.2	20/06/2011	7	Day	0	0	0	0	6	2011	0.011318	729892	3447455	0	0	0	18.8
30	27.2	20/06/2011	8	Day	0	0	0	0	6	2011	0.007526	729892	3447455	0	0	0	18.8
30	27.2	20/06/2011	9	Day	0	0	0	0	6	2011	0.00172	729892	3447455	0	0	0	18.8
30	27.2	20/06/2011	10	Day	0	0	0	0	6	2011	0.004156	729892	3447455	0	0	0	18.8
30	27.2	20/06/2011	11	Day	0	0	0	0	6	2011	0.009148	729892	3447455	0	0	0	18.8
30	27.2	20/06/2011	12	Day	0	0	0	0	6	2011	0.012394	729892	3447455	0	0	0	18.8
30	27.2	20/06/2011	13	Day	0	0	0	0	6	2011	0.012684	729892	3447455	0	0	0	18.8
30	27.2	20/06/2011	14	Day	0	0	0	0	6	2011	0.010398	729892	3447455	0	0	0	18.8
30	27.2	20/06/2011	15	Day	0	0	0	0	6	2011	0.006318	729892	3447455	0	0	0	18.7
30	27.2	20/06/2011	16	Day	0	0	0	0	6	2011	0.000284	729892	3447455	0	0	0	18.6
30	27.2	20/06/2011	17	Day	0	0	0	0	6	2011	0.006236	729892	3447455	0	0	0	18.6
30	27.2	20/06/2011	18	Day	0	0	0	0	6	2011	0.010604	729892	3447455	0	0	0	18.6
30	27.2	20/06/2011	19	Day	0	0	0	0	6	2011	0.012192	729892	3447455	0	0	0	18.6
30	27.2	20/06/2011	20	Night	0	0	0	0	6	2011	0.011084	729892	3447455	0	0	0	18.8
30	27.2	20/06/2011	21	Night	0	0	0	0	6	2011	0.00695	729892	3447455	0	0	0	18.7
30	27.2	20/06/2011	22	Night	0	0	0	0	6	2011	0.001212	729892	3447455	0	0	0	18.7
30	27.2	20/06/2011	23	Night	0	0	0	0	6	2011	0.003816	729892	3447455	0	0	0	18.8
31	26.48	20/06/2011	1	Night	0	0	0	0	6	2011	0.010724	728374	3442723	0	0	0	18.4
31	26.48	20/06/2011	2	Night	0	0	0	0	6	2011	0.007638	728374	3442723	0	0	0	18.3
31	26.48	20/06/2011	3	Night	0	0	0	0	6	2011	0.00251	728374	3442723	0	0	0	18.2
31	26.48	20/06/2011	4	Night	0	0	0	0	6	2011	0.00384	728374	3442723	0	0	0	18.2
31	26.48	20/06/2011	5	Night	0	0	0	0	6	2011	0.00929	728374	3442723	0	0	0	18.2
31	26.48	20/06/2011	6	Day	0	0	0	0	6	2011	0.011936	728374	3442723	0	0	0	18.4
31	26.48	20/06/2011	7	Day	0	0	0	0	6	2011	0.011318	728374	3442723	0	0	0	18.8
31	26.48	20/06/2011	8	Day	0	0	0	0	6	2011	0.007526	728374	3442723	0	0	0	19
31	26.48	20/06/2011	9	Day	0	0	0	0	6	2011	0.00172	728374	3442723	0	0	0	19.1
31	26.48	20/06/2011	10	Day	0	0	0	0	6	2011	0.004156	728374	3442723	0	0	0	18.9
31	26.48	20/06/2011	11	Day	0	0	0	0	6	2011	0.009148	728374	3442723	0	0	0	18.8
31	26.48	20/06/2011	12	Day	0	0	0	0	6	2011	0.012394	728374	3442723	0	0	0	18.7
31	26.48	20/06/2011	13	Day	0	0	0	0	6	2011	0.012684	728374	3442723	0	0	0	18.5
31	26.48	20/06/2011	14	Day	0	0	0	0	6	2011	0.010398	728374	3442723	0	0	0	18.5
31	26.48	20/06/2011	15	Day	0	0	0	0	6	2011	0.006318	728374	3442723	0	0	0	18.3
31	26.48	20/06/2011	16	Day	0	0	0	0	6	2011	0.000284	728374	3442723	0	0	0	18.3
31	26.48	20/06/2011	17	Day	0	0	0	0	6	2011	0.006236	728374	3442723	0	0	0	18.3
31	26.48	20/06/2011	18	Day	0	0	0	0	6	2011	0.010604	728374	3442723	0	0	0	18.3
31	26.48	20/06/2011	19	Day	0	0	0	0	6	2011	0.012192	728374	3442723	0	0	0	18.4
31	26.48	20/06/2011	22	Night	0	0	0	0	6	2011	0.001212	728374	3442723	0	0	0	18.5
31	26.48	20/06/2011	23	Night	0	0	0	0	6	2011	0.003816	728374	3442723	0	0	0	18.5
32	20.6	20/06/2011	0	Night	0	0	0	0	6	2011	0.010954	726856	3437993	0	0	0	21.6
32	20.6	20/06/2011	1	Night	0	0	0	0	6	2011	0.010724	726856	3437993	0	0	0	21.5
32	20.6	20/06/2011	2	Night	0	0	0	0	6	2011	0.007638	726856	3437993	0	0	0	21.3
32	20.6	20/06/2011	3	Night	0	0	0	0	6	2011	0.00251	726856	3437993	0	0	0	21.3
32	20.6	20/06/2011	4	Night	0	0	0	0	6	2011	0.00384	726856	3437993	0	0	0	21.4
32	20.6	20/06/2011	5	Night	0	0	0	0	6	2011	0.00929	726856	3437993	0	0	0	21.4
32	20.6	20/06/2011	6	Day	0	0	0	0	6	2011	0.011936	726856	3437993	0	0	0	21.4
32	20.6	20/06/2011	7	Day	0	0	0	0	6	2011	0.011318	726856	3437993	0	0	0	21.6
32	20.6	20/06/2011	8	Day	0	0	0	0	6	2011	0.007526	726856	3437993	0	0	0	21.9
32	20.6	20/06/2011	9	Day	0	0	0	0	6	2011	0.00172	726856	3437993	0	0	0	22
32	20.6	20/06/2011	10	Day	0	0	0	0	6	2011	0.004156	726856	3437993	0	0	0	22.1
32	20.6	20/06/2011	11	Day	0	0	0	0	6	2011	0.009148	726856	3437993	0	0	0	21.9
32	20.6	20/06/2011	12	Day	0	0	0	0	6	2011	0.012394	726856	3437993	0	0	0	21.6
32	20.6	20/06/2011	13	Day	0	0	0	0	6	2011	0.012684	726856	3437993	0	0	0	21.6
32	20.6	20/06/2011	14	Day	0	0	0	0	6	2011	0.010398	726856	3437993	0	0	0	21.4
32	20.6	20/06/2011	15	Day	0	0	0	0	6	2011	0.006318	726856	3437993	0	0	0	21.2
32	20.6	20/06/2011	16	Day	0	0	0	0	6	2011	0.000284	726856	3437993	0	0	0	21.3
32	20.6	20/06/2011	17	Day	0	0	0	0	6	2011	0.006236	726856	3437993	0	0	0	21.3
32	20.6	20/06/2011	18	Day	0	0	0	0	6	2011	0.010604	726856	3437993	0	0	0	21.5
32	20.6	20/06/2011	19	Day	0	0	0	0	6	2011	0.012192	726856	3437993	0	0	0	21.5
32	20.6	20/06/2011	20	Night	0	0	0	0	6	2011	0.011084	726856	3437993	0	0	0	21.7
32	20.6	20/06/2011	21	Night	0	0	0	0	6	2011	0.00695	726856	3437993	0	0	0	21.8
32	20.6	20/06/2011	22	Night	0	0	0	0	6	2011	0.001212	726856	3437993	0	0	0	21.8
32	20.6	20/06/2011	23	Night	0	0	0	0	6	2011	0.003816	726856	3437993	0	0	0	21.7
35	22.89	20/06/2011	0	Night	0	0	0	0	6	2011	0.010954	724886	3445572	0	0	0	22.9
35	22.89	20/06/2011	1	Night	0	0	0	0	6	2011	0.010724	724886	3445572	0	0	0	22.6
35	22.89	20/06/2011	2	Night	0	0	0	0	6	2011	0.007638	724886	3445572	0	0	0	22.5
35	22.89	20/06/2011	3	Night	0	0	0	0	6	2011	0.00251	724886	3445572	0	0	0	22.2
35	22.89	20/06/2011	4	Night	0	0	0	0	6	2011	0.00384	724886	3445572	0	0	0	21.9
35	22.89	20/06/2011	5	Night	0	0	0	0	6	2011	0.00929	724886	3445572	0	0	0	22
35	22.89	20/06/2011	6	Day	0	0	0	0	6	2011	0.011936	724886	3445572	0	0	0	22.5
35	22.89	20/06/2011	7	Day	0	0	0	0	6	2011	0.011318	724886	3445572	0	0	0	22.7
35	22.89	20/06/2011	8	Day	0	0	0	0	6	2011	0.007526	724886	3445572	0	0	0	22.5
35	22.89	20/06/2011	9	Day	0	0	0	0	6	2011	0.00172	724886	3445572	0	0	0	23
35	22.89	20/06/2011	10	Day	0	0	0	0	6	2011	0.004156	724886	3445572	0	0	0	22.9
35	22.89	20/06/2011	11	Day	0	0	0	0	6	2011	0.009148	724886	3445572	0	0	0	22.9
35	22.89	20/06/2011	12	Day	0	0	0	0	6	2011	0.012394	724886	3445572	0	0	0	23
35	22.89	20/06/2011	13	Day	0	0	0	0	6	2011	0.012684	724886	3445572	0	0	0	22.7
35	22.89	20/06/2011	14	Day	0	0	0	0	6	2011	0.010398	724886	3445572	0	0	0	22.4
35	22.89	20/06/2011	15	Day	0	0	0	0	6	2011	0.006318	724886	3445572	0	0	0	22.3
35	22.89	20/06/2011	17	Day	0	0	0	0	6	2011	0.006236	724886	3445572	0	0	0	22.1
35	22.89	20/06/2011	19	Day	0	0	0	0	6	2011	0.012192	724886	3445572	0	0	0	22.8
35	22.89	20/06/2011	20	Night	0	0	0	0	6	2011	0.011084	724886	3445572	0	0	0	22.8
35	22.89	20/06/2011	21	Night	0	0	0	0	6	2011	0.00695	724886	3445572	0	0	0	22.5
35	22.89	20/06/2011	22	Night	0	0	0	0	6	2011	0.001212	724886	3445572	0	0	0	22.6
35	22.89	20/06/2011	23	Night	0	0	0	0	6	2011	0.003816	724886	3445572	0	0	0	22.5
36	22.89	20/06/2011	0	Night	0	0	0	0	6	2011	0.010954	726405	3450303	0	0	0	23.6
36	22.89	20/06/2011	1	Night	0	0	0	0	6	2011	0.010724	726405	3450303	0	0	0	23.5
36	22.89	20/06/2011	2	Night	0	0	0	0	6	2011	0.007638	726405	3450303	0	0	0	23.6
36	22.89	20/06/2011	3	Night	0	0	0	0	6	2011	0.00251	726405	3450303	0	0	0	23.4
36	22.89	20/06/2011	4	Night	0	0	0	0	6	2011	0.00384	726405	3450303	0	0	0	23.3
36	22.89	20/06/2011	5	Night	0	0	0	0	6	2011	0.00929	726405	3450303	0	0	0	23.3
36	22.89	20/06/2011	6	Day	0	0	0	0	6	2011	0.011936	726405	3450303	0	0	0	23.3
36	22.89	20/06/2011	7	Day	0	0	0	0	6	2011	0.011318	726405	3450303	0	0	0	23.5
36	22.89	20/06/2011	8	Day	0	0	0	0	6	2011	0.007526	726405	3450303	0	0	0	23.6
36	22.89	20/06/2011	9	Day	0	0	0	0	6	2011	0.00172	726405	3450303	0	0	0	23.7
36	22.89	20/06/2011	10	Day	0	0	0	0	6	2011	0.004156	726405	3450303	0	0	0	23.7
36	22.89	20/06/2011	11	Day	0	0	0	0	6	2011	0.009148	726405	3450303	0	0	0	23.8
36	22.89	20/06/2011	12	Day	0	0	0	0	6	2011	0.012394	726405	3450303	0	0	0	23.9
36	22.89	20/06/2011	13	Day	0	0	0	0	6	2011	0.012684	726405	3450303	0	0	0	23.9
36	22.89	20/06/2011	14	Day	0	0	0	0	6	2011	0.010398	726405	3450303	0	0	0	23.9
36	22.89	20/06/2011	15	Day	0	0	0	0	6	2011	0.006318	726405	3450303	0	0	0	23.7
36	22.89	20/06/2011	16	Day	0	0	0	0	6	2011	0.000284	726405	3450303	0	0	0	23.4
36	22.89	20/06/2011	17	Day	0	0	0	0	6	2011	0.006236	726405	3450303	0	0	0	23.4
36	22.89	20/06/2011	18	Day	0	0	0	0	6	2011	0.010604	726405	3450303	0	0	0	23.4
36	22.89	20/06/2011	19	Day	0	0	0	0	6	2011	0.012192	726405	3450303	0	0	0	23.4
36	22.89	20/06/2011	20	Night	0	0	0	0	6	2011	0.011084	726405	3450303	0	0	0	23.7
36	22.89	20/06/2011	21	Night	0	0	0	0	6	2011	0.00695	726405	3450303	0	0	0	23.9
36	22.89	20/06/2011	22	Night	0	0	0	0	6	2011	0.001212	726405	3450303	0	0	0	23.9
36	22.89	20/06/2011	23	Night	0	0	0	0	6	2011	0.003816	726405	3450303	0	0	0	23.9
37	28.39	20/06/2011	0	Night	0	0	0	0	6	2011	0.010954	727921	3455035	0	0	0	19.7
37	28.39	20/06/2011	1	Night	0	0	0	0	6	2011	0.010724	727921	3455035	0	0	0	19.7
37	28.39	20/06/2011	2	Night	0	0	0	0	6	2011	0.007638	727921	3455035	0	0	0	19.7
37	28.39	20/06/2011	3	Night	0	0	0	0	6	2011	0.00251	727921	3455035	0	0	0	19.6
37	28.39	20/06/2011	4	Night	0	0	0	0	6	2011	0.00384	727921	3455035	0	0	0	19.6
37	28.39	20/06/2011	5	Night	0	0	0	0	6	2011	0.00929	727921	3455035	0	0	0	19.5
37	28.39	20/06/2011	6	Day	0	0	0	0	6	2011	0.011936	727921	3455035	0	0	0	19.7
37	28.39	20/06/2011	7	Day	0	0	0	0	6	2011	0.011318	727921	3455035	0	0	0	19.8
37	28.39	20/06/2011	8	Day	0	0	0	0	6	2011	0.007526	727921	3455035	0	0	0	20
37	28.39	20/06/2011	9	Day	0	0	0	0	6	2011	0.00172	727921	3455035	0	0	0	20.1
37	28.39	20/06/2011	10	Day	0	0	0	0	6	2011	0.004156	727921	3455035	0	0	0	20.2
37	28.39	20/06/2011	11	Day	0	0	0	0	6	2011	0.009148	727921	3455035	0	0	0	20.2
37	28.39	20/06/2011	12	Day	0	0	0	0	6	2011	0.012394	727921	3455035	0	0	0	20
37	28.39	20/06/2011	13	Day	0	0	0	0	6	2011	0.012684	727921	3455035	0	0	0	20
37	28.39	20/06/2011	14	Day	0	0	0	0	6	2011	0.010398	727921	3455035	0	0	0	19.8
37	28.39	20/06/2011	15	Day	0	0	0	0	6	2011	0.006318	727921	3455035	0	0	0	19.8
37	28.39	20/06/2011	16	Day	0	0	0	0	6	2011	0.000284	727921	3455035	0	0	0	19.7
37	28.39	20/06/2011	17	Day	0	0	0	0	6	2011	0.006236	727921	3455035	0	0	0	19.7
37	28.39	20/06/2011	18	Day	0	0	0	0	6	2011	0.010604	727921	3455035	0	0	0	19.7
37	28.39	20/06/2011	19	Day	0	0	0	0	6	2011	0.012192	727921	3455035	0	0	0	19.7
37	28.39	20/06/2011	20	Night	0	0	0	0	6	2011	0.011084	727921	3455035	0	0	0	19.7
37	28.39	20/06/2011	21	Night	0	0	0	0	6	2011	0.00695	727921	3455035	0	0	0	19.7
37	28.39	20/06/2011	22	Night	0	0	0	0	6	2011	0.001212	727921	3455035	0	0	0	19.8
37	28.39	20/06/2011	23	Night	0	0	0	0	6	2011	0.003816	727921	3455035	0	0	0	20.2
38	22.18	20/06/2011	0	Night	0	0	0	0	6	2011	0.010954	729437	3459767	0	0	0	20
38	22.18	20/06/2011	1	Night	0	0	0	0	6	2011	0.010724	729437	3459767	0	0	0	20
38	22.18	20/06/2011	2	Night	0	0	0	0	6	2011	0.007638	729437	3459767	0	0	0	19.9
38	22.18	20/06/2011	3	Night	0	0	0	0	6	2011	0.00251	729437	3459767	0	0	0	19.8
38	22.18	20/06/2011	4	Night	0	0	0	0	6	2011	0.00384	729437	3459767	0	0	0	19.8
38	22.18	20/06/2011	5	Night	0	0	0	0	6	2011	0.00929	729437	3459767	0	0	0	19.8
38	22.18	20/06/2011	6	Day	0	0	0	0	6	2011	0.011936	729437	3459767	0	0	0	19.9
38	22.18	20/06/2011	7	Day	0	0	0	0	6	2011	0.011318	729437	3459767	0	0	0	19.9
38	22.18	20/06/2011	8	Day	0	0	0	0	6	2011	0.007526	729437	3459767	0	0	0	20
38	22.18	20/06/2011	9	Day	0	0	0	0	6	2011	0.00172	729437	3459767	0	0	0	20.1
38	22.18	20/06/2011	10	Day	0	0	0	0	6	2011	0.004156	729437	3459767	0	0	0	20.2
38	22.18	20/06/2011	11	Day	0	0	0	0	6	2011	0.009148	729437	3459767	0	0	0	20.3
38	22.18	20/06/2011	12	Day	0	0	0	0	6	2011	0.012394	729437	3459767	0	0	0	20.3
38	22.18	20/06/2011	13	Day	0	0	0	0	6	2011	0.012684	729437	3459767	0	0	0	20.1
38	22.18	20/06/2011	14	Day	0	0	0	0	6	2011	0.010398	729437	3459767	0	0	0	20.1
38	22.18	20/06/2011	15	Day	0	0	0	0	6	2011	0.006318	729437	3459767	0	0	0	20
38	22.18	20/06/2011	16	Day	0	0	0	0	6	2011	0.000284	729437	3459767	0	0	0	19.9
38	22.18	20/06/2011	17	Day	0	0	0	0	6	2011	0.006236	729437	3459767	0	0	0	19.9
38	22.18	20/06/2011	18	Day	0	0	0	0	6	2011	0.010604	729437	3459767	0	0	0	20
38	22.18	20/06/2011	19	Day	0	0	0	0	6	2011	0.012192	729437	3459767	0	0	0	20.1
38	22.18	20/06/2011	20	Night	0	0	0	0	6	2011	0.011084	729437	3459767	0	0	0	20.2
38	22.18	20/06/2011	21	Night	0	0	0	0	6	2011	0.00695	729437	3459767	0	0	0	20.3
38	22.18	20/06/2011	22	Night	0	0	0	0	6	2011	0.001212	729437	3459767	0	0	0	20.4
38	22.18	20/06/2011	23	Night	0	0	0	0	6	2011	0.003816	729437	3459767	0	0	0	20.4
39	22.89	20/06/2011	0	Night	0	0	0	0	6	2011	0.010954	730951	3464499	0	0	0	25.3
39	22.89	20/06/2011	1	Night	0	0	0	0	6	2011	0.010724	730951	3464499	0	0	0	25.1
39	22.89	20/06/2011	2	Night	0	0	0	0	6	2011	0.007638	730951	3464499	0	0	0	25
39	22.89	20/06/2011	3	Night	0	0	0	0	6	2011	0.00251	730951	3464499	0	0	0	25.1
39	22.89	20/06/2011	4	Night	0	0	0	0	6	2011	0.00384	730951	3464499	0	0	0	25
39	22.89	20/06/2011	5	Night	0	0	0	0	6	2011	0.00929	730951	3464499	0	0	0	25
39	22.89	20/06/2011	6	Day	0	0	0	0	6	2011	0.011936	730951	3464499	0	0	0	25
39	22.89	20/06/2011	7	Day	0	0	0	0	6	2011	0.011318	730951	3464499	0	0	0	25
39	22.89	20/06/2011	8	Day	0	0	0	0	6	2011	0.007526	730951	3464499	0	0	0	25.1
39	22.89	20/06/2011	9	Day	0	0	0	0	6	2011	0.00172	730951	3464499	0	0	0	25.2
39	22.89	20/06/2011	10	Day	0	0	0	0	6	2011	0.004156	730951	3464499	0	0	0	25.3
39	22.89	20/06/2011	11	Day	0	0	0	0	6	2011	0.009148	730951	3464499	0	0	0	25.3
39	22.89	20/06/2011	12	Day	0	0	0	0	6	2011	0.012394	730951	3464499	0	0	0	25.3
39	22.89	20/06/2011	13	Day	0	0	0	0	6	2011	0.012684	730951	3464499	0	0	0	25.3
39	22.89	20/06/2011	14	Day	0	0	0	0	6	2011	0.010398	730951	3464499	0	0	0	25.3
39	22.89	20/06/2011	15	Day	0	0	0	0	6	2011	0.006318	730951	3464499	0	0	0	25.3
39	22.89	20/06/2011	16	Day	0	0	0	0	6	2011	0.000284	730951	3464499	0	0	0	25.3
39	22.89	20/06/2011	17	Day	0	0	0	0	6	2011	0.006236	730951	3464499	0	0	0	25.2
39	22.89	20/06/2011	18	Day	0	0	0	0	6	2011	0.010604	730951	3464499	0	0	0	25.2
39	22.89	20/06/2011	19	Day	0	0	0	0	6	2011	0.012192	730951	3464499	0	0	0	25.3
39	22.89	20/06/2011	20	Night	0	0	0	0	6	2011	0.011084	730951	3464499	0	0	0	25.4
39	22.89	20/06/2011	21	Night	0	0	0	0	6	2011	0.00695	730951	3464499	0	0	0	25.4
39	22.89	20/06/2011	22	Night	0	0	0	0	6	2011	0.001212	730951	3464499	0	0	0	25.4
39	22.89	20/06/2011	23	Night	0	0	0	0	6	2011	0.003816	730951	3464499	0	0	0	25.5
40	22.89	20/06/2011	0	Night	0	0	0	0	6	2011	0.010954	725952	3462615	0	0	0	24.3
40	22.89	20/06/2011	1	Night	0	0	0	0	6	2011	0.010724	725952	3462615	0	0	0	24.2
40	22.89	20/06/2011	2	Night	0	0	0	0	6	2011	0.007638	725952	3462615	0	0	0	24.2
40	22.89	20/06/2011	3	Night	0	0	0	0	6	2011	0.00251	725952	3462615	0	0	0	24.1
40	22.89	20/06/2011	4	Night	0	0	0	0	6	2011	0.00384	725952	3462615	0	0	0	24
40	22.89	20/06/2011	5	Night	0	0	0	0	6	2011	0.00929	725952	3462615	0	0	0	24
40	22.89	20/06/2011	6	Day	0	0	0	0	6	2011	0.011936	725952	3462615	0	0	0	24.1
40	22.89	20/06/2011	7	Day	0	0	0	0	6	2011	0.011318	725952	3462615	0	0	0	24.2
40	22.89	20/06/2011	8	Day	0	0	0	0	6	2011	0.007526	725952	3462615	0	0	0	24.3
40	22.89	20/06/2011	9	Day	0	0	0	0	6	2011	0.00172	725952	3462615	0	0	0	24.6
40	22.89	20/06/2011	10	Day	0	0	0	0	6	2011	0.004156	725952	3462615	0	0	0	24.6
40	22.89	20/06/2011	11	Day	0	0	0	0	6	2011	0.009148	725952	3462615	0	0	0	24.6
40	22.89	20/06/2011	12	Day	0	0	0	0	6	2011	0.012394	725952	3462615	0	0	0	24.7
40	22.89	20/06/2011	13	Day	0	0	0	0	6	2011	0.012684	725952	3462615	0	0	0	24.6
40	22.89	20/06/2011	14	Day	0	0	0	0	6	2011	0.010398	725952	3462615	0	0	0	24.6
40	22.89	20/06/2011	15	Day	0	0	0	0	6	2011	0.006318	725952	3462615	0	0	0	24.5
40	22.89	20/06/2011	16	Day	0	0	0	0	6	2011	0.000284	725952	3462615	0	0	0	24.2
40	22.89	20/06/2011	17	Day	0	0	0	0	6	2011	0.006236	725952	3462615	0	0	0	24.2
40	22.89	20/06/2011	18	Day	0	0	0	0	6	2011	0.010604	725952	3462615	0	0	0	24.2
40	22.89	20/06/2011	19	Day	0	0	0	0	6	2011	0.012192	725952	3462615	0	0	0	24.4
40	22.89	20/06/2011	20	Night	0	0	0	0	6	2011	0.011084	725952	3462615	0	0	0	24.5
40	22.89	20/06/2011	21	Night	0	0	0	0	6	2011	0.00695	725952	3462615	0	0	0	24.6
40	22.89	20/06/2011	22	Night	0	0	0	0	6	2011	0.001212	725952	3462615	0	0	0	24.6
40	22.89	20/06/2011	23	Night	0	0	0	0	6	2011	0.003816	725952	3462615	0	0	0	24.8
41	20.6	20/06/2011	0	Night	0	0	0	0	6	2011	0.010954	724436	3457884	0	0	0	24
41	20.6	20/06/2011	1	Night	0	0	0	0	6	2011	0.010724	724436	3457884	0	0	0	24
41	20.6	20/06/2011	2	Night	0	0	0	0	6	2011	0.007638	724436	3457884	0	0	0	23.8
41	20.6	20/06/2011	3	Night	0	0	0	0	6	2011	0.00251	724436	3457884	0	0	0	23.8
41	20.6	20/06/2011	4	Night	0	0	0	0	6	2011	0.00384	724436	3457884	0	0	0	23.6
41	20.6	20/06/2011	5	Night	0	0	0	0	6	2011	0.00929	724436	3457884	0	0	0	23.6
41	20.6	20/06/2011	6	Day	0	0	0	0	6	2011	0.011936	724436	3457884	0	0	0	23.7
41	20.6	20/06/2011	7	Day	0	0	0	0	6	2011	0.011318	724436	3457884	0	0	0	23.9
41	20.6	20/06/2011	8	Day	0	0	0	0	6	2011	0.007526	724436	3457884	0	0	0	24
41	20.6	20/06/2011	9	Day	0	0	0	0	6	2011	0.00172	724436	3457884	0	0	0	24.2
41	20.6	20/06/2011	10	Day	0	0	0	0	6	2011	0.004156	724436	3457884	0	0	0	24.4
41	20.6	20/06/2011	11	Day	0	0	0	0	6	2011	0.009148	724436	3457884	0	0	0	24.4
41	20.6	20/06/2011	12	Day	0	0	0	0	6	2011	0.012394	724436	3457884	0	0	0	24.4
41	20.6	20/06/2011	13	Day	0	0	0	0	6	2011	0.012684	724436	3457884	0	0	0	24.3
41	20.6	20/06/2011	14	Day	0	0	0	0	6	2011	0.010398	724436	3457884	0	0	0	24.3
41	20.6	20/06/2011	15	Day	0	0	0	0	6	2011	0.006318	724436	3457884	0	0	0	24
41	20.6	20/06/2011	16	Day	0	0	0	0	6	2011	0.000284	724436	3457884	0	0	0	24
41	20.6	20/06/2011	17	Day	0	0	0	0	6	2011	0.006236	724436	3457884	0	0	0	24
41	20.6	20/06/2011	18	Day	0	0	0	0	6	2011	0.010604	724436	3457884	0	0	0	24
41	20.6	20/06/2011	19	Day	0	0	0	0	6	2011	0.012192	724436	3457884	0	0	0	23.9
41	20.6	20/06/2011	20	Night	0	0	0	0	6	2011	0.011084	724436	3457884	0	0	0	24
41	20.6	20/06/2011	21	Night	0	0	0	0	6	2011	0.00695	724436	3457884	0	0	0	24.2
41	20.6	20/06/2011	22	Night	0	0	0	0	6	2011	0.001212	724436	3457884	0	0	0	24.3
41	20.6	20/06/2011	23	Night	0	0	0	0	6	2011	0.003816	724436	3457884	0	0	0	24.4
42	9.57	20/06/2011	0	Night	0	0	0	0	6	2011	0.010954	722918	3453153	0	0	0	20.3
42	9.57	20/06/2011	1	Night	0	0	0	0	6	2011	0.010724	722918	3453153	0	0	0	20.2
42	9.57	20/06/2011	2	Night	0	0	0	0	6	2011	0.007638	722918	3453153	0	0	0	20
42	9.57	20/06/2011	3	Night	0	0	0	0	6	2011	0.00251	722918	3453153	0	0	0	20
42	9.57	20/06/2011	4	Night	0	0	0	0	6	2011	0.00384	722918	3453153	0	0	0	19.9
42	9.57	20/06/2011	5	Night	0	0	0	0	6	2011	0.00929	722918	3453153	0	0	0	20
42	9.57	20/06/2011	6	Day	0	0	0	0	6	2011	0.011936	722918	3453153	0	0	0	20.1
42	9.57	20/06/2011	7	Day	0	0	0	0	6	2011	0.011318	722918	3453153	0	0	0	20.1
42	9.57	20/06/2011	8	Day	0	0	0	0	6	2011	0.007526	722918	3453153	0	0	0	20.3
42	9.57	20/06/2011	9	Day	0	0	0	0	6	2011	0.00172	722918	3453153	0	0	0	20.5
42	9.57	20/06/2011	10	Day	0	0	0	0	6	2011	0.004156	722918	3453153	0	0	0	20.5
42	9.57	20/06/2011	11	Day	0	0	0	0	6	2011	0.009148	722918	3453153	0	0	0	20.6
42	9.57	20/06/2011	12	Day	0	0	0	0	6	2011	0.012394	722918	3453153	0	0	0	20.6
42	9.57	20/06/2011	13	Day	0	0	0	0	6	2011	0.012684	722918	3453153	0	0	0	20.5
42	9.57	20/06/2011	14	Day	0	0	0	0	6	2011	0.010398	722918	3453153	0	0	0	20.2
42	9.57	20/06/2011	15	Day	0	0	0	0	6	2011	0.006318	722918	3453153	0	0	0	20.1
42	9.57	20/06/2011	16	Day	0	0	0	0	6	2011	0.000284	722918	3453153	0	0	0	20
42	9.57	20/06/2011	17	Day	0	0	0	0	6	2011	0.006236	722918	3453153	0	0	0	20
42	9.57	20/06/2011	18	Day	0	0	0	0	6	2011	0.010604	722918	3453153	0	0	0	20
42	9.57	20/06/2011	19	Day	0	0	0	0	6	2011	0.012192	722918	3453153	0	0	0	20.1
42	9.57	20/06/2011	20	Night	0	0	0	0	6	2011	0.011084	722918	3453153	0	0	0	20.2
42	9.57	20/06/2011	21	Night	0	0	0	0	6	2011	0.00695	722918	3453153	0	0	0	20.3
42	9.57	20/06/2011	22	Night	0	0	0	0	6	2011	0.001212	722918	3453153	0	0	0	20.5
42	9.57	20/06/2011	23	Night	0	0	0	0	6	2011	0.003816	722918	3453153	0	0	0	20.4
43	19.47	20/06/2011	0	Night	0	0	0	0	6	2011	0.010954	721398	3448422	0	0	0	23.2
43	19.47	20/06/2011	1	Night	0	0	0	0	6	2011	0.010724	721398	3448422	0	0	0	23.2
43	19.47	20/06/2011	2	Night	0	0	0	0	6	2011	0.007638	721398	3448422	0	0	0	23.1
43	19.47	20/06/2011	3	Night	0	0	0	0	6	2011	0.00251	721398	3448422	0	0	0	22.9
43	19.47	20/06/2011	4	Night	0	0	0	0	6	2011	0.00384	721398	3448422	0	0	0	22.7
43	19.47	20/06/2011	5	Night	0	0	0	0	6	2011	0.00929	721398	3448422	0	0	0	22.7
43	19.47	20/06/2011	6	Day	0	0	0	0	6	2011	0.011936	721398	3448422	0	0	0	22.8
43	19.47	20/06/2011	7	Day	0	0	0	0	6	2011	0.011318	721398	3448422	0	0	0	23.1
43	19.47	20/06/2011	8	Day	0	0	0	0	6	2011	0.007526	721398	3448422	0	0	0	23.1
43	19.47	20/06/2011	9	Day	0	0	0	0	6	2011	0.00172	721398	3448422	0	0	0	23.1
43	19.47	20/06/2011	10	Day	0	0	0	0	6	2011	0.004156	721398	3448422	0	0	0	23.2
43	19.47	20/06/2011	11	Day	0	0	0	0	6	2011	0.009148	721398	3448422	0	0	0	23.2
43	19.47	20/06/2011	12	Day	0	0	0	0	6	2011	0.012394	721398	3448422	0	0	0	23.1
43	19.47	20/06/2011	13	Day	0	0	0	0	6	2011	0.012684	721398	3448422	0	0	0	23
43	19.47	20/06/2011	14	Day	0	0	0	0	6	2011	0.010398	721398	3448422	0	0	0	23
43	19.47	20/06/2011	15	Day	0	0	0	0	6	2011	0.006318	721398	3448422	0	0	0	22.7
43	19.47	20/06/2011	19	Day	0	0	0	0	6	2011	0.012192	721398	3448422	0	0	0	22.9
43	19.47	20/06/2011	22	Night	0	0	0	0	6	2011	0.001212	721398	3448422	0	0	0	23
44	18.24	20/06/2011	0	Night	0	0	0	0	6	2011	0.010954	719877	3443692	0	0	0	23.9
44	18.24	20/06/2011	1	Night	0	0	0	0	6	2011	0.010724	719877	3443692	0	0	0	23.5
44	18.24	20/06/2011	2	Night	0	0	0	0	6	2011	0.007638	719877	3443692	0	0	0	23
44	18.24	20/06/2011	3	Night	0	0	0	0	6	2011	0.00251	719877	3443692	0	0	0	22.6
44	18.24	20/06/2011	4	Night	0	0	0	0	6	2011	0.00384	719877	3443692	0	0	0	22.6
44	18.24	20/06/2011	5	Night	0	0	0	0	6	2011	0.00929	719877	3443692	0	0	0	22.6
44	18.24	20/06/2011	6	Day	0	0	0	0	6	2011	0.011936	719877	3443692	0	0	0	22.6
44	18.24	20/06/2011	7	Day	0	0	0	0	6	2011	0.011318	719877	3443692	0	0	0	22.8
44	18.24	20/06/2011	10	Day	0	0	0	0	6	2011	0.004156	719877	3443692	0	0	0	23.5
44	18.24	20/06/2011	11	Day	0	0	0	0	6	2011	0.009148	719877	3443692	0	0	0	23.7
44	18.24	20/06/2011	12	Day	0	0	0	0	6	2011	0.012394	719877	3443692	0	0	0	23.6
44	18.24	20/06/2011	13	Day	0	0	0	0	6	2011	0.012684	719877	3443692	0	0	0	23.4
44	18.24	20/06/2011	14	Day	0	0	0	0	6	2011	0.010398	719877	3443692	0	0	0	23.1
44	18.24	20/06/2011	15	Day	0	0	0	0	6	2011	0.006318	719877	3443692	0	0	0	23
44	18.24	20/06/2011	16	Day	0	0	0	0	6	2011	0.000284	719877	3443692	0	0	0	22.6
44	18.24	20/06/2011	17	Day	0	0	0	0	6	2011	0.006236	719877	3443692	0	0	0	22.6
44	18.24	20/06/2011	18	Day	0	0	0	0	6	2011	0.010604	719877	3443692	0	0	0	22.6
44	18.24	20/06/2011	21	Night	0	0	0	0	6	2011	0.00695	719877	3443692	0	0	0	23.1
44	18.24	20/06/2011	22	Night	0	0	0	0	6	2011	0.001212	719877	3443692	0	0	0	23.4
44	18.24	20/06/2011	23	Night	0	0	0	0	6	2011	0.003816	719877	3443692	0	0	0	23.5
45	18.6	20/06/2011	0	Night	0	0	0	0	6	2011	0.010954	719434	3456004	0	0	0	20.8
45	18.6	20/06/2011	1	Night	0	0	0	0	6	2011	0.010724	719434	3456004	0	0	0	20.7
45	18.6	20/06/2011	2	Night	0	0	0	0	6	2011	0.007638	719434	3456004	0	0	0	20.4
45	18.6	20/06/2011	3	Night	0	0	0	0	6	2011	0.00251	719434	3456004	0	0	0	20.4
45	18.6	20/06/2011	4	Night	0	0	0	0	6	2011	0.00384	719434	3456004	0	0	0	20.2
45	18.6	20/06/2011	5	Night	0	0	0	0	6	2011	0.00929	719434	3456004	0	0	0	20.2
45	18.6	20/06/2011	6	Day	0	0	0	0	6	2011	0.011936	719434	3456004	0	0	0	20.4
45	18.6	20/06/2011	7	Day	0	0	0	0	6	2011	0.011318	719434	3456004	0	0	0	20.4
45	18.6	20/06/2011	8	Day	0	0	0	0	6	2011	0.007526	719434	3456004	0	0	0	20.7
45	18.6	20/06/2011	9	Day	0	0	0	0	6	2011	0.00172	719434	3456004	0	0	0	20.8
45	18.6	20/06/2011	10	Day	0	0	0	0	6	2011	0.004156	719434	3456004	0	0	0	20.8
45	18.6	20/06/2011	11	Day	0	0	0	0	6	2011	0.009148	719434	3456004	0	0	0	20.8
45	18.6	20/06/2011	12	Day	0	0	0	0	6	2011	0.012394	719434	3456004	0	0	0	20.8
45	18.6	20/06/2011	13	Day	0	0	0	0	6	2011	0.012684	719434	3456004	0	0	0	20.8
45	18.6	20/06/2011	14	Day	0	0	0	0	6	2011	0.010398	719434	3456004	0	0	0	20.6
45	18.6	20/06/2011	15	Day	0	0	0	0	6	2011	0.006318	719434	3456004	0	0	0	20.4
45	18.6	20/06/2011	16	Day	0	0	0	0	6	2011	0.000284	719434	3456004	0	0	0	20.3
45	18.6	20/06/2011	17	Day	0	0	0	0	6	2011	0.006236	719434	3456004	0	0	0	20.2
45	18.6	20/06/2011	18	Day	0	0	0	0	6	2011	0.010604	719434	3456004	0	0	0	20.2
45	18.6	20/06/2011	19	Day	0	0	0	0	6	2011	0.012192	719434	3456004	0	0	0	20.3
45	18.6	20/06/2011	20	Night	0	0	0	0	6	2011	0.011084	719434	3456004	0	0	0	20.7
45	18.6	20/06/2011	21	Night	0	0	0	0	6	2011	0.00695	719434	3456004	0	0	0	20.8
45	18.6	20/06/2011	22	Night	0	0	0	0	6	2011	0.001212	719434	3456004	0	0	0	20.8
45	18.6	20/06/2011	23	Night	0	0	0	0	6	2011	0.003816	719434	3456004	0	0	0	20.9
46	17.89	20/06/2011	0	Night	0	0	0	0	6	2011	0.010954	720953	3460734	0	0	0	24.6
46	17.89	20/06/2011	1	Night	0	0	0	0	6	2011	0.010724	720953	3460734	0	0	0	24.6
46	17.89	20/06/2011	2	Night	0	0	0	0	6	2011	0.007638	720953	3460734	0	0	0	24.6
46	17.89	20/06/2011	3	Night	0	0	0	0	6	2011	0.00251	720953	3460734	0	0	0	24.4
46	17.89	20/06/2011	4	Night	0	0	0	0	6	2011	0.00384	720953	3460734	0	0	0	24.2
46	17.89	20/06/2011	5	Night	0	0	0	0	6	2011	0.00929	720953	3460734	0	0	0	24.3
46	17.89	20/06/2011	6	Day	0	0	0	0	6	2011	0.011936	720953	3460734	0	0	0	24.4
46	17.89	20/06/2011	7	Day	0	0	0	0	6	2011	0.011318	720953	3460734	0	0	0	24.7
46	17.89	20/06/2011	8	Day	0	0	0	0	6	2011	0.007526	720953	3460734	0	0	0	24.8
46	17.89	20/06/2011	9	Day	0	0	0	0	6	2011	0.00172	720953	3460734	0	0	0	24.9
46	17.89	20/06/2011	10	Day	0	0	0	0	6	2011	0.004156	720953	3460734	0	0	0	24.9
46	17.89	20/06/2011	11	Day	0	0	0	0	6	2011	0.009148	720953	3460734	0	0	0	25
46	17.89	20/06/2011	12	Day	0	0	0	0	6	2011	0.012394	720953	3460734	0	0	0	24.9
46	17.89	20/06/2011	13	Day	0	0	0	0	6	2011	0.012684	720953	3460734	0	0	0	24.9
46	17.89	20/06/2011	14	Day	0	0	0	0	6	2011	0.010398	720953	3460734	0	0	0	24.8
46	17.89	20/06/2011	15	Day	0	0	0	0	6	2011	0.006318	720953	3460734	0	0	0	24.8
46	17.89	20/06/2011	16	Day	0	0	0	0	6	2011	0.000284	720953	3460734	0	0	0	24.6
46	17.89	20/06/2011	17	Day	0	0	0	0	6	2011	0.006236	720953	3460734	0	0	0	24.5
46	17.89	20/06/2011	18	Day	0	0	0	0	6	2011	0.010604	720953	3460734	0	0	0	24.6
46	17.89	20/06/2011	19	Day	0	0	0	0	6	2011	0.012192	720953	3460734	0	0	0	24.7
46	17.89	20/06/2011	20	Night	0	0	0	0	6	2011	0.011084	720953	3460734	0	0	0	24.8
46	17.89	20/06/2011	21	Night	0	0	0	0	6	2011	0.00695	720953	3460734	0	0	0	24.9
46	17.89	20/06/2011	22	Night	0	0	0	0	6	2011	0.001212	720953	3460734	0	0	0	24.9
46	17.89	20/06/2011	23	Night	0	0	0	0	6	2011	0.003816	720953	3460734	0	0	0	24.8
47	18.64	20/06/2011	0	Night	0	0	0	0	6	2011	0.010954	722471	3465465	0	0	0	24.8
47	18.64	20/06/2011	1	Night	0	0	0	0	6	2011	0.010724	722471	3465465	0	0	0	24.5
47	18.64	20/06/2011	2	Night	0	0	0	0	6	2011	0.007638	722471	3465465	0	0	0	24.3
47	18.64	20/06/2011	3	Night	0	0	0	0	6	2011	0.00251	722471	3465465	0	0	0	24.2
47	18.64	20/06/2011	4	Night	0	0	0	0	6	2011	0.00384	722471	3465465	0	0	0	24.1
47	18.64	20/06/2011	5	Night	0	0	0	0	6	2011	0.00929	722471	3465465	0	0	0	24.1
47	18.64	20/06/2011	6	Day	0	0	0	0	6	2011	0.011936	722471	3465465	0	0	0	24.2
47	18.64	20/06/2011	7	Day	0	0	0	0	6	2011	0.011318	722471	3465465	0	0	0	24.4
47	18.64	20/06/2011	8	Day	0	0	0	0	6	2011	0.007526	722471	3465465	0	0	0	24.5
47	18.64	20/06/2011	9	Day	0	0	0	0	6	2011	0.00172	722471	3465465	0	0	0	24.6
47	18.64	20/06/2011	10	Day	0	0	0	0	6	2011	0.004156	722471	3465465	0	0	0	24.8
47	18.64	20/06/2011	11	Day	0	0	0	0	6	2011	0.009148	722471	3465465	0	0	0	24.9
47	18.64	20/06/2011	12	Day	0	0	0	0	6	2011	0.012394	722471	3465465	0	0	0	24.9
47	18.64	20/06/2011	13	Day	0	0	0	0	6	2011	0.012684	722471	3465465	0	0	0	24.9
47	18.64	20/06/2011	14	Day	0	0	0	0	6	2011	0.010398	722471	3465465	0	0	0	24.8
47	18.64	20/06/2011	15	Day	0	0	0	0	6	2011	0.006318	722471	3465465	0	0	0	24.7
47	18.64	20/06/2011	16	Day	0	0	0	0	6	2011	0.000284	722471	3465465	0	0	0	24.7
47	18.64	20/06/2011	17	Day	0	0	0	0	6	2011	0.006236	722471	3465465	0	0	0	24.7
47	18.64	20/06/2011	18	Day	0	0	0	0	6	2011	0.010604	722471	3465465	0	0	0	24.6
47	18.64	20/06/2011	19	Day	0	0	0	0	6	2011	0.012192	722471	3465465	0	0	0	24.5
47	18.64	20/06/2011	20	Night	0	0	0	0	6	2011	0.011084	722471	3465465	0	0	0	24.7
47	18.64	20/06/2011	21	Night	0	0	0	0	6	2011	0.00695	722471	3465465	0	0	0	24.9
47	18.64	20/06/2011	22	Night	0	0	0	0	6	2011	0.001212	722471	3465465	0	0	0	25
47	18.64	20/06/2011	23	Night	0	0	0	0	6	2011	0.003816	722471	3465465	0	0	0	25.1
48	14.84	20/06/2011	22	Night	929	1	74	0	6	2011	0.001212	717471	3463585	0	0	0	21.3
48	14.84	20/06/2011	0	Night	0	0	0	0	6	2011	0.010954	717471	3463585	0	0	0	21.3
48	14.84	20/06/2011	1	Night	0	0	0	0	6	2011	0.010724	717471	3463585	0	0	0	21.2
48	14.84	20/06/2011	2	Night	0	0	0	0	6	2011	0.007638	717471	3463585	0	0	0	21.1
48	14.84	20/06/2011	3	Night	0	0	0	0	6	2011	0.00251	717471	3463585	0	0	0	20.9
48	14.84	20/06/2011	4	Night	0	0	0	0	6	2011	0.00384	717471	3463585	0	0	0	20.9
48	14.84	20/06/2011	5	Night	0	0	0	0	6	2011	0.00929	717471	3463585	0	0	0	20.9
48	14.84	20/06/2011	6	Day	0	0	0	0	6	2011	0.011936	717471	3463585	0	0	0	20.9
48	14.84	20/06/2011	7	Day	0	0	0	0	6	2011	0.011318	717471	3463585	0	0	0	20.9
48	14.84	20/06/2011	8	Day	0	0	0	0	6	2011	0.007526	717471	3463585	0	0	0	20.9
48	14.84	20/06/2011	9	Day	0	0	0	0	6	2011	0.00172	717471	3463585	0	0	0	20.9
48	14.84	20/06/2011	10	Day	0	0	0	0	6	2011	0.004156	717471	3463585	0	0	0	21.3
48	14.84	20/06/2011	11	Day	0	0	0	0	6	2011	0.009148	717471	3463585	0	0	0	21.5
48	14.84	20/06/2011	12	Day	0	0	0	0	6	2011	0.012394	717471	3463585	0	0	0	21.3
48	14.84	20/06/2011	13	Day	0	0	0	0	6	2011	0.012684	717471	3463585	0	0	0	21.1
48	14.84	20/06/2011	14	Day	0	0	0	0	6	2011	0.010398	717471	3463585	0	0	0	21.1
48	14.84	20/06/2011	15	Day	0	0	0	0	6	2011	0.006318	717471	3463585	0	0	0	21.1
48	14.84	20/06/2011	16	Day	0	0	0	0	6	2011	0.000284	717471	3463585	0	0	0	21.1
48	14.84	20/06/2011	17	Day	0	0	0	0	6	2011	0.006236	717471	3463585	0	0	0	21.1
48	14.84	20/06/2011	18	Day	0	0	0	0	6	2011	0.010604	717471	3463585	0	0	0	21.1
48	14.84	20/06/2011	19	Day	0	0	0	0	6	2011	0.012192	717471	3463585	0	0	0	21.1
48	14.84	20/06/2011	20	Night	0	0	0	0	6	2011	0.011084	717471	3463585	0	0	0	21.2
48	14.84	20/06/2011	21	Night	0	0	0	0	6	2011	0.00695	717471	3463585	0	0	0	21.2
48	14.84	20/06/2011	23	Night	0	0	0	0	6	2011	0.003816	717471	3463585	0	0	0	21.2
1	32.41	21/06/2011	9	Day	1965	1	136	0	6	2011	0.004174	745375	3440805	0	0	0	17.4
1	32.41	21/06/2011	10	Day	1948	1	143	0	6	2011	0.000746	745375	3440805	0	0	0	18.1
1	32.41	21/06/2011	12	Day	1353	1	120	0	6	2011	0.008058	745375	3440805	0	0	0	19
1	32.41	21/06/2011	8	Day	1119	1	90	0	6	2011	0.00781	745375	3440805	0	0	0	17.3
1	32.41	21/06/2011	7	Day	324	1	22	0	6	2011	0.00903	745375	3440805	0	0	0	17.3
1	32.41	21/06/2011	6	Day	155	1	9	0	6	2011	0.00777	745375	3440805	0	0	0	17.4
1	32.41	21/06/2011	0	Night	0	0	0	0	6	2011	0.00718	745375	3440805	0	0	0	18.6
1	32.41	21/06/2011	1	Night	0	0	0	0	6	2011	0.008464	745375	3440805	0	0	0	18.4
1	32.41	21/06/2011	2	Night	0	0	0	0	6	2011	0.007574	745375	3440805	0	0	0	18.1
1	32.41	21/06/2011	3	Night	0	0	0	0	6	2011	0.005032	745375	3440805	0	0	0	17.5
1	32.41	21/06/2011	4	Night	0	0	0	0	6	2011	0.000952	745375	3440805	0	0	0	17.3
1	32.41	21/06/2011	5	Night	0	0	0	0	6	2011	0.004012	745375	3440805	0	0	0	17.4
1	32.41	21/06/2011	11	Day	0	0	0	0	6	2011	0.005056	745375	3440805	0	0	0	18.8
1	32.41	21/06/2011	13	Day	0	0	0	0	6	2011	0.009454	745375	3440805	0	0	0	18.4
1	32.41	21/06/2011	14	Day	0	0	0	0	6	2011	0.008828	745375	3440805	0	0	0	17.8
1	32.41	21/06/2011	15	Day	0	0	0	0	6	2011	0.006686	745375	3440805	0	0	0	17.7
1	32.41	21/06/2011	16	Day	0	0	0	0	6	2011	0.003202	745375	3440805	0	0	0	17.5
1	32.41	21/06/2011	17	Day	0	0	0	0	6	2011	0.001736	745375	3440805	0	0	0	17.4
1	32.41	21/06/2011	18	Day	0	0	0	0	6	2011	0.006328	745375	3440805	0	0	0	17.3
1	32.41	21/06/2011	19	Day	0	0	0	0	6	2011	0.0088	745375	3440805	0	0	0	17.5
1	32.41	21/06/2011	20	Night	0	0	0	0	6	2011	0.009482	745375	3440805	0	0	0	17.7
1	32.41	21/06/2011	21	Night	0	0	0	0	6	2011	0.008192	745375	3440805	0	0	0	17.9
1	32.41	21/06/2011	22	Night	0	0	0	0	6	2011	0.00431	745375	3440805	0	0	0	18.1
1	32.41	21/06/2011	23	Night	0	0	0	0	6	2011	0.000368	745375	3440805	0	0	0	18.4
2	28.54	21/06/2011	4	Night	1365	1	113	0	6	2011	0.000952	737337	3429450	0	0	0	22.8
2	28.54	21/06/2011	8	Day	520	1	42	0	6	2011	0.00781	737337	3429450	0	0	0	22.8
2	28.54	21/06/2011	21	Night	183	1	11	0	6	2011	0.008192	737337	3429450	0	0	0	23.2
2	28.54	21/06/2011	0	Night	0	0	0	0	6	2011	0.00718	737337	3429450	0	0	0	24.2
2	28.54	21/06/2011	1	Night	0	0	0	0	6	2011	0.008464	737337	3429450	0	0	0	24.3
2	28.54	21/06/2011	2	Night	0	0	0	0	6	2011	0.007574	737337	3429450	0	0	0	23.4
2	28.54	21/06/2011	3	Night	0	0	0	0	6	2011	0.005032	737337	3429450	0	0	0	22.9
2	28.54	21/06/2011	5	Night	0	0	0	0	6	2011	0.004012	737337	3429450	0	0	0	22.5
2	28.54	21/06/2011	6	Day	0	0	0	0	6	2011	0.00777	737337	3429450	0	0	0	22.5
2	28.54	21/06/2011	7	Day	0	0	0	0	6	2011	0.00903	737337	3429450	0	0	0	22.4
2	28.54	21/06/2011	9	Day	0	0	0	0	6	2011	0.004174	737337	3429450	0	0	0	22.8
2	28.54	21/06/2011	10	Day	0	0	0	0	6	2011	0.000746	737337	3429450	0	0	0	22.8
2	28.54	21/06/2011	11	Day	0	0	0	0	6	2011	0.005056	737337	3429450	0	0	0	23.4
2	28.54	21/06/2011	12	Day	0	0	0	0	6	2011	0.008058	737337	3429450	0	0	0	23.1
2	28.54	21/06/2011	13	Day	0	0	0	0	6	2011	0.009454	737337	3429450	0	0	0	23.3
2	28.54	21/06/2011	14	Day	0	0	0	0	6	2011	0.008828	737337	3429450	0	0	0	23.3
2	28.54	21/06/2011	15	Day	0	0	0	0	6	2011	0.006686	737337	3429450	0	0	0	23
2	28.54	21/06/2011	16	Day	0	0	0	0	6	2011	0.003202	737337	3429450	0	0	0	23
2	28.54	21/06/2011	17	Day	0	0	0	0	6	2011	0.001736	737337	3429450	0	0	0	23.2
2	28.54	21/06/2011	18	Day	0	0	0	0	6	2011	0.006328	737337	3429450	0	0	0	23
2	28.54	21/06/2011	19	Day	0	0	0	0	6	2011	0.0088	737337	3429450	0	0	0	23.3
2	28.54	21/06/2011	20	Night	0	0	0	0	6	2011	0.009482	737337	3429450	0	0	0	23.2
2	28.54	21/06/2011	22	Night	0	0	0	0	6	2011	0.00431	737337	3429450	0	0	0	23.3
2	28.54	21/06/2011	23	Night	0	0	0	0	6	2011	0.000368	737337	3429450	0	0	0	23.8
3	35.1	21/06/2011	0	Night	0	0	0	0	6	2011	0.00718	738853	3434183	0	0	0	19.4
3	35.1	21/06/2011	1	Night	0	0	0	0	6	2011	0.008464	738853	3434183	0	0	0	19.3
3	35.1	21/06/2011	2	Night	0	0	0	0	6	2011	0.007574	738853	3434183	0	0	0	19.1
3	35.1	21/06/2011	3	Night	0	0	0	0	6	2011	0.005032	738853	3434183	0	0	0	19
3	35.1	21/06/2011	4	Night	0	0	0	0	6	2011	0.000952	738853	3434183	0	0	0	18.9
3	35.1	21/06/2011	5	Night	0	0	0	0	6	2011	0.004012	738853	3434183	0	0	0	18.9
3	35.1	21/06/2011	6	Day	0	0	0	0	6	2011	0.00777	738853	3434183	0	0	0	18.9
3	35.1	21/06/2011	7	Day	0	0	0	0	6	2011	0.00903	738853	3434183	0	0	0	19.1
3	35.1	21/06/2011	8	Day	0	0	0	0	6	2011	0.00781	738853	3434183	0	0	0	19.3
3	35.1	21/06/2011	9	Day	0	0	0	0	6	2011	0.004174	738853	3434183	0	0	0	19.5
3	35.1	21/06/2011	10	Day	0	0	0	0	6	2011	0.000746	738853	3434183	0	0	0	19.5
3	35.1	21/06/2011	11	Day	0	0	0	0	6	2011	0.005056	738853	3434183	0	0	0	19.7
3	35.1	21/06/2011	12	Day	0	0	0	0	6	2011	0.008058	738853	3434183	0	0	0	20
3	35.1	21/06/2011	13	Day	0	0	0	0	6	2011	0.009454	738853	3434183	0	0	0	20.1
3	35.1	21/06/2011	14	Day	0	0	0	0	6	2011	0.008828	738853	3434183	0	0	0	20
3	35.1	21/06/2011	15	Day	0	0	0	0	6	2011	0.006686	738853	3434183	0	0	0	19.9
3	35.1	21/06/2011	16	Day	0	0	0	0	6	2011	0.003202	738853	3434183	0	0	0	19.8
3	35.1	21/06/2011	17	Day	0	0	0	0	6	2011	0.001736	738853	3434183	0	0	0	19.4
3	35.1	21/06/2011	18	Day	0	0	0	0	6	2011	0.006328	738853	3434183	0	0	0	19.3
3	35.1	21/06/2011	19	Day	0	0	0	0	6	2011	0.0088	738853	3434183	0	0	0	19.4
3	35.1	21/06/2011	20	Night	0	0	0	0	6	2011	0.009482	738853	3434183	0	0	0	19
3	35.1	21/06/2011	21	Night	0	0	0	0	6	2011	0.008192	738853	3434183	0	0	0	19.5
3	35.1	21/06/2011	22	Night	0	0	0	0	6	2011	0.00431	738853	3434183	0	0	0	19.7
3	35.1	21/06/2011	23	Night	0	0	0	0	6	2011	0.000368	738853	3434183	0	0	0	20
4	28.39	21/06/2011	17	Day	181	1	19	0	6	2011	0.001736	740368	3438916	0	0	0	23
4	28.39	21/06/2011	18	Day	119	1	9	0	6	2011	0.006328	740368	3438916	0	0	0	23
4	28.39	21/06/2011	20	Night	23	1	1	0	6	2011	0.009482	740368	3438916	0	0	0	23.1
4	28.39	21/06/2011	0	Night	0	0	0	0	6	2011	0.00718	740368	3438916	0	0	0	23.9
4	28.39	21/06/2011	1	Night	0	0	0	0	6	2011	0.008464	740368	3438916	0	0	0	23.9
4	28.39	21/06/2011	2	Night	0	0	0	0	6	2011	0.007574	740368	3438916	0	0	0	24.2
4	28.39	21/06/2011	3	Night	0	0	0	0	6	2011	0.005032	740368	3438916	0	0	0	24.1
4	28.39	21/06/2011	4	Night	0	0	0	0	6	2011	0.000952	740368	3438916	0	0	0	24.1
4	28.39	21/06/2011	5	Night	0	0	0	0	6	2011	0.004012	740368	3438916	0	0	0	24
4	28.39	21/06/2011	6	Day	0	0	0	0	6	2011	0.00777	740368	3438916	0	0	0	24
4	28.39	21/06/2011	7	Day	0	0	0	0	6	2011	0.00903	740368	3438916	0	0	0	24
4	28.39	21/06/2011	8	Day	0	0	0	0	6	2011	0.00781	740368	3438916	0	0	0	24.1
4	28.39	21/06/2011	9	Day	0	0	0	0	6	2011	0.004174	740368	3438916	0	0	0	24.1
4	28.39	21/06/2011	10	Day	0	0	0	0	6	2011	0.000746	740368	3438916	0	0	0	24.4
4	28.39	21/06/2011	11	Day	0	0	0	0	6	2011	0.005056	740368	3438916	0	0	0	24.6
4	28.39	21/06/2011	12	Day	0	0	0	0	6	2011	0.008058	740368	3438916	0	0	0	24.6
4	28.39	21/06/2011	13	Day	0	0	0	0	6	2011	0.009454	740368	3438916	0	0	0	24.3
4	28.39	21/06/2011	14	Day	0	0	0	0	6	2011	0.008828	740368	3438916	0	0	0	24.2
4	28.39	21/06/2011	15	Day	0	0	0	0	6	2011	0.006686	740368	3438916	0	0	0	24.2
4	28.39	21/06/2011	16	Day	0	0	0	0	6	2011	0.003202	740368	3438916	0	0	0	23.5
4	28.39	21/06/2011	19	Day	0	0	0	0	6	2011	0.0088	740368	3438916	0	0	0	23.1
4	28.39	21/06/2011	21	Night	0	0	0	0	6	2011	0.008192	740368	3438916	0	0	0	23.3
4	28.39	21/06/2011	22	Night	0	0	0	0	6	2011	0.00431	740368	3438916	0	0	0	24
4	28.39	21/06/2011	23	Night	0	0	0	0	6	2011	0.000368	740368	3438916	0	0	0	24.4
5	22.58	21/06/2011	20	Night	598	1	37	0	6	2011	0.009482	741882	3443649	0	0	0	17.3
5	22.58	21/06/2011	19	Day	363	1	27	0	6	2011	0.0088	741882	3443649	0	0	0	17.3
5	22.58	21/06/2011	3	Night	66	1	4	0	6	2011	0.005032	741882	3443649	0	0	0	18.6
5	22.58	21/06/2011	0	Night	0	0	0	0	6	2011	0.00718	741882	3443649	0	0	0	18.6
5	22.58	21/06/2011	1	Night	0	0	0	0	6	2011	0.008464	741882	3443649	0	0	0	18.6
5	22.58	21/06/2011	2	Night	0	0	0	0	6	2011	0.007574	741882	3443649	0	0	0	18.5
5	22.58	21/06/2011	4	Night	0	0	0	0	6	2011	0.000952	741882	3443649	0	0	0	18.6
5	22.58	21/06/2011	5	Night	0	0	0	0	6	2011	0.004012	741882	3443649	0	0	0	18.6
5	22.58	21/06/2011	6	Day	0	0	0	0	6	2011	0.00777	741882	3443649	0	0	0	18.8
5	22.58	21/06/2011	7	Day	0	0	0	0	6	2011	0.00903	741882	3443649	0	0	0	19.2
5	22.58	21/06/2011	8	Day	0	0	0	0	6	2011	0.00781	741882	3443649	0	0	0	18.9
5	22.58	21/06/2011	9	Day	0	0	0	0	6	2011	0.004174	741882	3443649	0	0	0	19.1
5	22.58	21/06/2011	10	Day	0	0	0	0	6	2011	0.000746	741882	3443649	0	0	0	18.9
5	22.58	21/06/2011	11	Day	0	0	0	0	6	2011	0.005056	741882	3443649	0	0	0	19.2
5	22.58	21/06/2011	12	Day	0	0	0	0	6	2011	0.008058	741882	3443649	0	0	0	19.2
5	22.58	21/06/2011	13	Day	0	0	0	0	6	2011	0.009454	741882	3443649	0	0	0	19.3
5	22.58	21/06/2011	14	Day	0	0	0	0	6	2011	0.008828	741882	3443649	0	0	0	19.2
5	22.58	21/06/2011	15	Day	0	0	0	0	6	2011	0.006686	741882	3443649	0	0	0	18.7
5	22.58	21/06/2011	16	Day	0	0	0	0	6	2011	0.003202	741882	3443649	0	0	0	18.1
5	22.58	21/06/2011	17	Day	0	0	0	0	6	2011	0.001736	741882	3443649	0	0	0	17.5
5	22.58	21/06/2011	18	Day	0	0	0	0	6	2011	0.006328	741882	3443649	0	0	0	17.3
5	22.58	21/06/2011	21	Night	0	0	0	0	6	2011	0.008192	741882	3443649	0	0	0	17.4
5	22.58	21/06/2011	22	Night	0	0	0	0	6	2011	0.00431	741882	3443649	0	0	0	17.5
5	22.58	21/06/2011	23	Night	0	0	0	0	6	2011	0.000368	741882	3443649	0	0	0	17.7
6	36.38	21/06/2011	20	Night	936	1	63	0	6	2011	0.009482	743392	3448383	0	0	0	18.2
6	36.38	21/06/2011	21	Night	46	1	3	0	6	2011	0.008192	743392	3448383	0	0	0	18.6
6	36.38	21/06/2011	0	Night	0	0	0	0	6	2011	0.00718	743392	3448383	0	0	0	19
6	36.38	21/06/2011	1	Night	0	0	0	0	6	2011	0.008464	743392	3448383	0	0	0	18.8
6	36.38	21/06/2011	2	Night	0	0	0	0	6	2011	0.007574	743392	3448383	0	0	0	18.7
6	36.38	21/06/2011	3	Night	0	0	0	0	6	2011	0.005032	743392	3448383	0	0	0	18.4
[truncated: 325,356 more rows]
